# Supplementary material for: Heteroleptic samarium(iii) halide complexes probed by fluorescence-detected L3-edge X-ray absorption spectroscopy
Source: Dalton Trans. 2018 May 4;47(31):10613–25. doi: 10.1039/c8dt01452c (PMC6083822; doi:10.1039/c8dt01452c)
Supplement: Supplementary file 2 [file DT-047-C8DT01452C-s002.cif]

# Electronic Supplementary Material (ESI) for Dalton Transactions.
# This journal is © The Royal Society of Chemistry 2018

####################################################################### 
# 
# This file contains crystal structure data downloaded from the 
# Cambridge Structural Database (CSD) hosted by the Cambridge 
# Crystallographic Data Centre (CCDC).
# 
# Full information about CCDC data access policies and citation 
# guidelines are available at http://www.ccdc.cam.ac.uk/access/V1 
# 
# Audit and citation data items may have been added by the CCDC. 
# Please retain this information to preserve the provenance of 
# this file and to allow appropriate attribution of the data. 
# 
#######################################################################

data_2-F
_database_code_depnum_ccdc_archive 'CCDC 1833620'
_audit_update_record             
;
2018-03-29 deposited with the CCDC.
2018-05-04 downloaded from the CCDC.
;

_manchester_internal_coll_name   adpm391
_manchester_internal_coll_client CAPG/BLLR
_manchester_internal_coll_type   custom
_manchester_internal_coll_frame_time 2.0
_manchester_internal_coll_frame_width 0.8
_manchester_internal_coll_frame_method '\w scans'
_manchester_internal_coll_user   CAPG
_manchester_internal_coll_date   28/10/16
_manchester_internal_process_user CAPG
_manchester_internal_process_date 27/3/18
_manchester_internal_solution_user CAPG
_manchester_internal_solution_date 27/3/18
_manchester_internal_refinement_user CAPG
_manchester_internal_refinement_date 27/3/18
_manchester_internal_validation_user CAPG
_manchester_internal_validation_date 28/3/18
_manchester_internal_archive_date 28/3/18

_audit_creation_date             2018-03-28
_audit_creation_method           
;
Olex2 1.2
(compiled 2017.08.10 svn.r3458 for OlexSys, GUI svn.r5381)
;
_shelx_SHELXL_version_number     2018/1
_chemical_name_common            ?
_chemical_name_systematic        ?
_chemical_formula_moiety         'C36 H84 F N2 Si4 Sm'
_chemical_formula_sum            'C36 H84 F N2 Si4 Sm'
_chemical_formula_weight         826.76
_chemical_melting_point          ?
_chemical_oxdiff_formula         Sm(N(SiC9H21)2)2F
loop_
_atom_type_symbol
_atom_type_description
_atom_type_scat_dispersion_real
_atom_type_scat_dispersion_imag
_atom_type_scat_source
C C 0.0033 0.0016 'International Tables Vol C Tables 4.2.6.8 and 6.1.1.4'
H H 0.0000 0.0000 'International Tables Vol C Tables 4.2.6.8 and 6.1.1.4'
F F 0.0171 0.0103 'International Tables Vol C Tables 4.2.6.8 and 6.1.1.4'
N N 0.0061 0.0033 'International Tables Vol C Tables 4.2.6.8 and 6.1.1.4'
Si Si 0.0817 0.0704 'International Tables Vol C Tables 4.2.6.8 and 6.1.1.4'
Sm Sm -0.1638 3.4418 'International Tables Vol C Tables 4.2.6.8 and 6.1.1.4'

_shelx_space_group_comment       
;
The symmetry employed for this shelxl refinement is uniquely defined
by the following loop, which should always be used as a source of
symmetry information in preference to the above space-group names.
They are only intended as comments.
;
_space_group_crystal_system      triclinic
_space_group_IT_number           2
_space_group_name_H-M_alt        'P -1'
_space_group_name_Hall           '-P 1'
loop_
_space_group_symop_operation_xyz
'x, y, z'
'-x, -y, -z'

_cell_length_a                   8.7196(2)
_cell_length_b                   10.9283(3)
_cell_length_c                   25.1607(8)
_cell_angle_alpha                91.865(2)
_cell_angle_beta                 98.509(2)
_cell_angle_gamma                112.973(3)
_cell_volume                     2172.36(11)
_cell_formula_units_Z            2
_cell_measurement_reflns_used    6858
_cell_measurement_temperature    150.01(10)
_cell_measurement_theta_max      27.7730
_cell_measurement_theta_min      2.5280
_shelx_estimated_absorpt_T_max   ?
_shelx_estimated_absorpt_T_min   ?
_exptl_absorpt_coefficient_mu    1.491
_exptl_absorpt_correction_T_max  1.000
_exptl_absorpt_correction_T_min  0.817
_exptl_absorpt_correction_type   gaussian
_exptl_absorpt_process_details   
;
CrysAlisPro 1.171.39.30c (Rigaku Oxford Diffraction, 2017)
Numerical absorption correction based on gaussian integration over
			a multifaceted crystal model
Empirical absorption correction using spherical harmonics,
 implemented in SCALE3 ABSPACK scaling algorithm.
;
_exptl_absorpt_special_details   ?
_exptl_crystal_colour            'clear yellow'
_exptl_crystal_colour_lustre     clear
_exptl_crystal_colour_primary    yellow
_exptl_crystal_density_diffrn    1.264
_exptl_crystal_density_meas      ?
_exptl_crystal_density_method    ?
_exptl_crystal_description       block
_exptl_crystal_F_000             882
loop_
_exptl_crystal_face_index_h
_exptl_crystal_face_index_k
_exptl_crystal_face_index_l
_exptl_crystal_face_perp_dist
-11 0 -4 0.0689
11 -10 -13 0.0810
-11 11 -8 0.0904
6 10 -2 0.0800
-10 0 21 0.0698
11 -1 4 0.0459
11 -1 -21 0.0460
-1 -14 6 0.1507
4 -15 7 0.1477
-9 14 5 0.0968
3 11 -18 0.0768
0 -1 -34 0.0527
0 1 35 0.0480
3 -11 25 0.0982
-3 11 -26 0.0728
11 -9 8 0.0892

_exptl_crystal_preparation       'By Benjamin Reant and CAPG.'
_exptl_crystal_recrystallization_method 'From toluene.'
_exptl_crystal_size_max          0.261
_exptl_crystal_size_mid          0.128
_exptl_crystal_size_min          0.101
loop_
_exptl_oxdiff_crystal_face_indexfrac_h
_exptl_oxdiff_crystal_face_indexfrac_k
_exptl_oxdiff_crystal_face_indexfrac_l
_exptl_oxdiff_crystal_face_x
_exptl_oxdiff_crystal_face_y
_exptl_oxdiff_crystal_face_z
-11.0046 0.0059 -3.9797 0.0941 -1.0088 0.0230
10.9991 -9.9962 -13.0270 0.5128 0.6549 0.5367
-11.0015 11.0053 -7.9651 0.0533 -0.7481 -0.7071
6.0053 9.9965 -1.9976 -0.0734 0.7841 -0.6791
-10.0010 -0.0056 21.0106 -0.5947 -0.7775 0.1452
11.0043 -1.0057 3.9785 -0.0804 0.9830 0.0415
11.0010 -0.9946 -21.0135 0.6099 0.8414 -0.0845
-1.0042 -13.9992 5.9829 0.0254 -0.4163 0.9378
3.9974 -15.0013 6.9727 0.0190 0.0119 0.9878
-8.9980 13.9981 5.0309 -0.3440 -0.4179 -0.8431
3.0024 11.0045 -17.9861 0.3502 0.4503 -0.8125
-0.0048 -0.9847 -33.9903 0.9526 -0.2184 -0.1069
0.0049 0.9843 34.9900 -0.9802 0.2241 0.1119
3.0007 -11.0098 24.9735 -0.5346 0.1273 0.8243
-3.0009 11.0102 -25.9732 0.5622 -0.1329 -0.8293
11.0022 -9.0057 7.9675 -0.0808 0.7996 0.5780

_exptl_transmission_factor_max   ?
_exptl_transmission_factor_min   ?
_diffrn_reflns_av_R_equivalents  0.0365
_diffrn_reflns_av_unetI/netI     0.0709
_diffrn_reflns_Laue_measured_fraction_full 0.999
_diffrn_reflns_Laue_measured_fraction_max 0.999
_diffrn_reflns_limit_h_max       10
_diffrn_reflns_limit_h_min       -10
_diffrn_reflns_limit_k_max       13
_diffrn_reflns_limit_k_min       -13
_diffrn_reflns_limit_l_max       25
_diffrn_reflns_limit_l_min       -30
_diffrn_reflns_number            15060
_diffrn_reflns_point_group_measured_fraction_full 0.999
_diffrn_reflns_point_group_measured_fraction_max 0.999
_diffrn_reflns_theta_full        25.242
_diffrn_reflns_theta_max         25.350
_diffrn_reflns_theta_min         2.117
_diffrn_ambient_environment      N~2~
_diffrn_ambient_temperature      150.01(10)
_diffrn_detector                 'CCD plate'
_diffrn_detector_area_resol_mean 8.0714
_diffrn_detector_type            Eos
_diffrn_measured_fraction_theta_full 0.999
_diffrn_measured_fraction_theta_max 0.999
_diffrn_measurement_details      
;
List of Runs (angles in degrees, time in seconds):

  # Type    Start    End  Width  t~exp~   \w     \q     \k     \f   Frames
#--------------------------------------------------------------------------
  1  \w    -20.00  60.00   0.80    2.00    --   18.86 -99.00  30.00  100
  2  \w     16.00  66.40   0.80    2.00    --   18.86-114.00 -57.00   63
  3  \w    -11.00  45.00   0.80    2.00    --   18.86  77.00 150.00   70
  4  \w    -86.00  48.40   0.80    2.00    --  -17.77   0.00   0.00  168
  5  \w     25.00  82.60   0.80    2.00    --   18.86  77.00-180.00   72
;
_diffrn_measurement_device       'four-circle diffractometer'
_diffrn_measurement_device_type  'SuperNova, Single source at offset/far, Eos'
_diffrn_measurement_method       '\w scans'
_diffrn_orient_matrix_type       
'CrysAlisPro convention (1999,Acta A55,543-557)'
_diffrn_orient_matrix_UB_11      0.0014296000
_diffrn_orient_matrix_UB_12      -0.0137257000
_diffrn_orient_matrix_UB_13      -0.0276279000
_diffrn_orient_matrix_UB_21      0.0896334000
_diffrn_orient_matrix_UB_22      0.0257284000
_diffrn_orient_matrix_UB_23      0.0056684000
_diffrn_orient_matrix_UB_31      -0.0039423000
_diffrn_orient_matrix_UB_32      -0.0645652000
_diffrn_orient_matrix_UB_33      0.0050150000
_diffrn_radiation_monochromator  mirror
_diffrn_radiation_probe          x-ray
_diffrn_radiation_type           MoK\a
_diffrn_radiation_wavelength     0.71073
_diffrn_source                   'micro-focus sealed X-ray tube'
_diffrn_source_type              'SuperNova (Mo) X-ray Source'
_reflns_Friedel_coverage         0.000
_reflns_Friedel_fraction_full    .
_reflns_Friedel_fraction_max     .
_reflns_number_gt                6815
_reflns_number_total             7965
_reflns_odcompleteness_completeness 99.96
_reflns_odcompleteness_iscentric 1
_reflns_odcompleteness_theta     26.32
_reflns_special_details          
;
 Reflections were merged by SHELXL according to the crystal
 class for the calculation of statistics and refinement.
 
 _reflns_Friedel_fraction is defined as the number of unique
 Friedel pairs measured divided by the number that would be
 possible theoretically, ignoring centric projections and
 systematic absences.
;
_reflns_threshold_expression     'I > 2\s(I)'
_computing_cell_refinement       'CrysAlisPro 1.171.39.30c (Rigaku OD, 2017)'
_computing_data_collection       'CrysAlisPro 1.171.39.30c (Rigaku OD, 2017)'
_computing_data_reduction        'CrysAlisPro 1.171.39.30c (Rigaku OD, 2017)'
_computing_molecular_graphics    'Olex2 (Dolomanov et al., 2009)'
_computing_publication_material  'Olex2 (Dolomanov et al., 2009)'
_computing_structure_refinement  'ShelXL (Sheldrick, 2015)'
_computing_structure_solution    'ShelXT (Sheldrick, 2015)'
_refine_diff_density_max         1.070
_refine_diff_density_min         -0.493
_refine_diff_density_rms         0.105
_refine_ls_extinction_coef       .
_refine_ls_extinction_method     none
_refine_ls_goodness_of_fit_ref   1.051
_refine_ls_hydrogen_treatment    constr
_refine_ls_matrix_type           full
_refine_ls_number_parameters     421
_refine_ls_number_reflns         7965
_refine_ls_number_restraints     0
_refine_ls_R_factor_all          0.0500
_refine_ls_R_factor_gt           0.0400
_refine_ls_restrained_S_all      1.051
_refine_ls_shift/su_max          0.001
_refine_ls_shift/su_mean         0.000
_refine_ls_structure_factor_coef Fsqd
_refine_ls_weighting_details     
'w=1/[\s^2^(Fo^2^)+(0.0240P)^2^+0.9140P] where P=(Fo^2^+2Fc^2^)/3'
_refine_ls_weighting_scheme      calc
_refine_ls_wR_factor_gt          0.0772
_refine_ls_wR_factor_ref         0.0837
_refine_special_details          ?
_olex2_refinement_description    
;
1. Fixed Uiso
 At 1.2 times of:
  All C(H) groups
 At 1.5 times of:
  All C(H,H,H) groups
2.a Ternary CH refined with riding coordinates:
 C1(H1), C4(H4), C7(H7), C10(H10), C13(H13), C16(H16), C19(H19), C22(H22),
 C25(H25), C28(H28), C31(H31), C34(H34)
2.b Idealised Me refined as rotating group:
 C2(H2A,H2B,H2C), C3(H3A,H3B,H3C), C5(H5A,H5B,H5C), C6(H6A,H6B,H6C), C8(H8A,
 H8B,H8C), C9(H9A,H9B,H9C), C11(H11A,H11B,H11C), C12(H12A,H12B,H12C), C14(H14A,
 H14B,H14C), C15(H15A,H15B,H15C), C17(H17A,H17B,H17C), C18(H18A,H18B,H18C),
 C20(H20A,H20B,H20C), C21(H21A,H21B,H21C), C23(H23A,H23B,H23C), C24(H24A,H24B,
 H24C), C26(H26A,H26B,H26C), C27(H27A,H27B,H27C), C29(H29A,H29B,H29C), C30(H30A,
 H30B,H30C), C32(H32A,H32B,H32C), C33(H33A,H33B,H33C), C35(H35A,H35B,H35C),
 C36(H36A,H36B,H36C)
;
_atom_sites_solution_hydrogens   geom
_atom_sites_solution_primary     ?
_atom_sites_solution_secondary   ?
loop_
_atom_site_label
_atom_site_type_symbol
_atom_site_fract_x
_atom_site_fract_y
_atom_site_fract_z
_atom_site_U_iso_or_equiv
_atom_site_adp_type
_atom_site_occupancy
_atom_site_site_symmetry_order
_atom_site_calc_flag
_atom_site_refinement_flags_posn
_atom_site_refinement_flags_adp
_atom_site_refinement_flags_occupancy
_atom_site_disorder_assembly
_atom_site_disorder_group
Sm1 Sm 0.34204(3) 0.76623(2) 0.75178(2) 0.02051(8) Uani 1 1 d . . . . .
Si1 Si 0.40200(13) 0.94018(10) 0.64062(4) 0.0169(2) Uani 1 1 d . . . . .
Si2 Si 0.34443(13) 0.63657(10) 0.62586(4) 0.0159(2) Uani 1 1 d . . . . .
Si3 Si 0.38686(13) 0.57277(9) 0.86034(4) 0.0154(2) Uani 1 1 d . . . . .
Si4 Si 0.62235(13) 0.86977(9) 0.87059(4) 0.0143(2) Uani 1 1 d . . . . .
F1 F 0.0996(3) 0.7438(2) 0.75585(10) 0.0302(6) Uani 1 1 d . . . . .
N1 N 0.3723(4) 0.7846(3) 0.66074(12) 0.0163(7) Uani 1 1 d . . . . .
N2 N 0.4636(3) 0.7267(3) 0.83474(12) 0.0117(7) Uani 1 1 d . . . . .
C1 C 0.3539(5) 1.0343(4) 0.69761(17) 0.0239(10) Uani 1 1 d . . . . .
H1 H 0.387250 1.000744 0.731124 0.029 Uiso 1 1 calc R . . . .
C2 C 0.1659(5) 1.0046(4) 0.69434(18) 0.0307(11) Uani 1 1 d . . . . .
H2A H 0.129226 1.044639 0.664347 0.046 Uiso 1 1 calc GR . . . .
H2B H 0.148877 1.040939 0.727153 0.046 Uiso 1 1 calc GR . . . .
H2C H 0.101569 0.909793 0.689468 0.046 Uiso 1 1 calc GR . . . .
C3 C 0.4567(6) 1.1864(4) 0.70523(18) 0.0315(11) Uani 1 1 d . . . . .
H3A H 0.574659 1.204986 0.715692 0.047 Uiso 1 1 calc GR . . . .
H3B H 0.419977 1.225520 0.732832 0.047 Uiso 1 1 calc GR . . . .
H3C H 0.439570 1.223441 0.671909 0.047 Uiso 1 1 calc GR . . . .
C4 C 0.6313(5) 1.0464(4) 0.63624(17) 0.0271(10) Uani 1 1 d . . . . .
H4 H 0.640988 1.138834 0.636637 0.033 Uiso 1 1 calc R . . . .
C5 C 0.7497(5) 1.0420(4) 0.68664(18) 0.0331(11) Uani 1 1 d . . . . .
H5A H 0.717586 1.070684 0.718114 0.050 Uiso 1 1 calc GR . . . .
H5B H 0.863862 1.100144 0.684587 0.050 Uiso 1 1 calc GR . . . .
H5C H 0.741961 0.952291 0.688923 0.050 Uiso 1 1 calc GR . . . .
C6 C 0.6955(6) 1.0202(5) 0.58620(19) 0.0411(13) Uani 1 1 d . . . . .
H6A H 0.693387 0.931637 0.584668 0.062 Uiso 1 1 calc GR . . . .
H6B H 0.809409 1.084024 0.587516 0.062 Uiso 1 1 calc GR . . . .
H6C H 0.624578 1.028307 0.554692 0.062 Uiso 1 1 calc GR . . . .
C7 C 0.2656(5) 0.9416(4) 0.57547(16) 0.0244(10) Uani 1 1 d . . . . .
H7 H 0.305506 0.903521 0.547397 0.029 Uiso 1 1 calc R . . . .
C8 C 0.0744(5) 0.8560(4) 0.56812(18) 0.0357(12) Uani 1 1 d . . . . .
H8A H 0.055973 0.773235 0.583507 0.054 Uiso 1 1 calc GR . . . .
H8B H 0.027074 0.838072 0.530321 0.054 Uiso 1 1 calc GR . . . .
H8C H 0.020790 0.903273 0.585944 0.054 Uiso 1 1 calc GR . . . .
C9 C 0.2926(6) 1.0837(4) 0.56034(18) 0.0354(12) Uani 1 1 d . . . . .
H9A H 0.248742 1.124986 0.585039 0.053 Uiso 1 1 calc GR . . . .
H9B H 0.234419 1.078298 0.524258 0.053 Uiso 1 1 calc GR . . . .
H9C H 0.411239 1.136151 0.562344 0.053 Uiso 1 1 calc GR . . . .
C10 C 0.1760(5) 0.5045(3) 0.65825(16) 0.0193(9) Uani 1 1 d . . . . .
H10 H 0.210335 0.531774 0.697141 0.023 Uiso 1 1 calc R . . . .
C11 C 0.0028(5) 0.5114(4) 0.64375(18) 0.0271(10) Uani 1 1 d . . . . .
H11A H 0.013498 0.600793 0.652642 0.041 Uiso 1 1 calc GR . . . .
H11B H -0.075058 0.451111 0.663742 0.041 Uiso 1 1 calc GR . . . .
H11C H -0.038560 0.486620 0.605765 0.041 Uiso 1 1 calc GR . . . .
C12 C 0.1585(5) 0.3605(3) 0.65219(17) 0.0279(10) Uani 1 1 d . . . . .
H12A H 0.116990 0.324881 0.615067 0.042 Uiso 1 1 calc GR . . . .
H12B H 0.080502 0.308443 0.674169 0.042 Uiso 1 1 calc GR . . . .
H12C H 0.266840 0.357414 0.663518 0.042 Uiso 1 1 calc GR . . . .
C13 C 0.2660(5) 0.6148(4) 0.55049(16) 0.0227(9) Uani 1 1 d . . . . .
H13 H 0.178123 0.650324 0.544907 0.027 Uiso 1 1 calc R . . . .
C14 C 0.3995(6) 0.6920(4) 0.51667(18) 0.0349(11) Uani 1 1 d . . . . .
H14A H 0.455169 0.783732 0.531526 0.052 Uiso 1 1 calc GR . . . .
H14B H 0.345328 0.687379 0.480101 0.052 Uiso 1 1 calc GR . . . .
H14C H 0.481215 0.653238 0.517269 0.052 Uiso 1 1 calc GR . . . .
C15 C 0.1815(5) 0.4672(4) 0.52541(17) 0.0293(10) Uani 1 1 d . . . . .
H15A H 0.258037 0.424295 0.534364 0.044 Uiso 1 1 calc GR . . . .
H15B H 0.154625 0.464437 0.486869 0.044 Uiso 1 1 calc GR . . . .
H15C H 0.079710 0.421466 0.539496 0.044 Uiso 1 1 calc GR . . . .
C16 C 0.5490(5) 0.6099(4) 0.63943(17) 0.0263(10) Uani 1 1 d . . . . .
H16 H 0.637370 0.693569 0.632531 0.032 Uiso 1 1 calc R . . . .
C17 C 0.5957(6) 0.5952(5) 0.69887(18) 0.0387(12) Uani 1 1 d . . . . .
H17A H 0.585742 0.664696 0.720595 0.058 Uiso 1 1 calc GR . . . .
H17B H 0.710043 0.601887 0.706208 0.058 Uiso 1 1 calc GR . . . .
H17C H 0.520711 0.509768 0.707302 0.058 Uiso 1 1 calc GR . . . .
C18 C 0.5648(7) 0.5027(5) 0.6048(2) 0.0581(16) Uani 1 1 d . . . . .
H18A H 0.480524 0.417459 0.609653 0.087 Uiso 1 1 calc GR . . . .
H18B H 0.675283 0.502540 0.615088 0.087 Uiso 1 1 calc GR . . . .
H18C H 0.548843 0.519339 0.567632 0.087 Uiso 1 1 calc GR . . . .
C19 C 0.2360(5) 0.4421(3) 0.80376(16) 0.0191(9) Uani 1 1 d . . . . .
H19 H 0.289187 0.461363 0.771589 0.023 Uiso 1 1 calc R . . . .
C20 C 0.0626(5) 0.4456(4) 0.78843(17) 0.0275(10) Uani 1 1 d . . . . .
H20A H -0.000374 0.416557 0.817175 0.041 Uiso 1 1 calc GR . . . .
H20B H 0.003191 0.387232 0.756066 0.041 Uiso 1 1 calc GR . . . .
H20C H 0.075456 0.535063 0.782378 0.041 Uiso 1 1 calc GR . . . .
C21 C 0.2098(5) 0.2967(3) 0.81365(17) 0.0267(10) Uani 1 1 d . . . . .
H21A H 0.317121 0.289512 0.818943 0.040 Uiso 1 1 calc GR . . . .
H21B H 0.137061 0.237344 0.782936 0.040 Uiso 1 1 calc GR . . . .
H21C H 0.158877 0.273224 0.845197 0.040 Uiso 1 1 calc GR . . . .
C22 C 0.2678(5) 0.5762(3) 0.91790(16) 0.0218(9) Uani 1 1 d . . . . .
H22 H 0.354970 0.623382 0.949391 0.026 Uiso 1 1 calc R . . . .
C23 C 0.1582(5) 0.6571(4) 0.90843(18) 0.0297(11) Uani 1 1 d . . . . .
H23A H 0.224822 0.743609 0.898611 0.044 Uiso 1 1 calc GR . . . .
H23B H 0.116920 0.667116 0.940920 0.044 Uiso 1 1 calc GR . . . .
H23C H 0.064248 0.611094 0.879844 0.044 Uiso 1 1 calc GR . . . .
C24 C 0.1599(5) 0.4391(4) 0.93543(17) 0.0327(11) Uani 1 1 d . . . . .
H24A H 0.064079 0.392461 0.907524 0.049 Uiso 1 1 calc GR . . . .
H24B H 0.121421 0.452293 0.968137 0.049 Uiso 1 1 calc GR . . . .
H24C H 0.227080 0.387566 0.941533 0.049 Uiso 1 1 calc GR . . . .
C25 C 0.5739(5) 0.5269(3) 0.88392(16) 0.0183(9) Uani 1 1 d . . . . .
H25 H 0.661100 0.608451 0.904250 0.022 Uiso 1 1 calc R . . . .
C26 C 0.6524(5) 0.4993(4) 0.83635(17) 0.0276(10) Uani 1 1 d . . . . .
H26A H 0.573781 0.419273 0.814726 0.041 Uiso 1 1 calc GR . . . .
H26B H 0.754624 0.488419 0.850010 0.041 Uiso 1 1 calc GR . . . .
H26C H 0.677732 0.573057 0.814653 0.041 Uiso 1 1 calc GR . . . .
C27 C 0.5523(6) 0.4189(4) 0.92274(18) 0.0347(11) Uani 1 1 d . . . . .
H27A H 0.521153 0.444778 0.954970 0.052 Uiso 1 1 calc GR . . . .
H27B H 0.656961 0.408217 0.931871 0.052 Uiso 1 1 calc GR . . . .
H27C H 0.465369 0.335971 0.905766 0.052 Uiso 1 1 calc GR . . . .
C28 C 0.5830(4) 1.0090(3) 0.83466(16) 0.0177(9) Uani 1 1 d . . . . .
H28 H 0.567767 0.981851 0.796080 0.021 Uiso 1 1 calc R . . . .
C29 C 0.7235(5) 1.1514(3) 0.84367(17) 0.0270(10) Uani 1 1 d . . . . .
H29A H 0.745112 1.184573 0.881001 0.040 Uiso 1 1 calc GR . . . .
H29B H 0.687791 1.208828 0.821661 0.040 Uiso 1 1 calc GR . . . .
H29C H 0.824878 1.149328 0.833936 0.040 Uiso 1 1 calc GR . . . .
C30 C 0.4143(5) 1.0142(4) 0.84270(17) 0.0239(10) Uani 1 1 d . . . . .
H30A H 0.325457 0.926546 0.834202 0.036 Uiso 1 1 calc GR . . . .
H30B H 0.389631 1.074344 0.819337 0.036 Uiso 1 1 calc GR . . . .
H30C H 0.422256 1.044981 0.879591 0.036 Uiso 1 1 calc GR . . . .
C31 C 0.8405(5) 0.8805(4) 0.86273(16) 0.0188(9) Uani 1 1 d . . . . .
H31 H 0.842160 0.794165 0.871390 0.023 Uiso 1 1 calc R . . . .
C32 C 0.8677(5) 0.8927(4) 0.80414(17) 0.0275(10) Uani 1 1 d . . . . .
H32A H 0.769369 0.829830 0.780600 0.041 Uiso 1 1 calc GR . . . .
H32B H 0.964402 0.874301 0.799757 0.041 Uiso 1 1 calc GR . . . .
H32C H 0.886504 0.981629 0.795296 0.041 Uiso 1 1 calc GR . . . .
C33 C 0.9938(5) 0.9867(4) 0.90006(17) 0.0278(10) Uani 1 1 d . . . . .
H33A H 0.996954 1.073840 0.893938 0.042 Uiso 1 1 calc GR . . . .
H33B H 1.095759 0.981147 0.892522 0.042 Uiso 1 1 calc GR . . . .
H33C H 0.984370 0.971452 0.937025 0.042 Uiso 1 1 calc GR . . . .
C34 C 0.6132(5) 0.8960(4) 0.94500(16) 0.0206(9) Uani 1 1 d . . . . .
H34 H 0.492854 0.863217 0.947434 0.025 Uiso 1 1 calc R . . . .
C35 C 0.6930(5) 1.0424(4) 0.96998(16) 0.0262(10) Uani 1 1 d . . . . .
H35A H 0.810467 1.081099 0.966865 0.039 Uiso 1 1 calc GR . . . .
H35B H 0.682665 1.045623 1.007407 0.039 Uiso 1 1 calc GR . . . .
H35C H 0.635626 1.091814 0.951227 0.039 Uiso 1 1 calc GR . . . .
C36 C 0.6873(5) 0.8153(4) 0.98272(16) 0.0278(10) Uani 1 1 d . . . . .
H36A H 0.635277 0.722480 0.969262 0.042 Uiso 1 1 calc GR . . . .
H36B H 0.665164 0.825670 1.018485 0.042 Uiso 1 1 calc GR . . . .
H36C H 0.807191 0.847733 0.983730 0.042 Uiso 1 1 calc GR . . . .

loop_
_atom_site_aniso_label
_atom_site_aniso_U_11
_atom_site_aniso_U_22
_atom_site_aniso_U_33
_atom_site_aniso_U_23
_atom_site_aniso_U_13
_atom_site_aniso_U_12
Sm1 0.02067(13) 0.02625(13) 0.01527(13) 0.00356(9) 0.00286(9) 0.01007(10)
Si1 0.0198(6) 0.0177(5) 0.0161(6) 0.0040(4) 0.0046(5) 0.0099(5)
Si2 0.0164(6) 0.0175(5) 0.0156(6) 0.0005(4) 0.0024(4) 0.0091(5)
Si3 0.0169(6) 0.0127(5) 0.0151(6) 0.0022(4) 0.0025(4) 0.0044(4)
Si4 0.0140(6) 0.0128(5) 0.0149(6) 0.0015(4) 0.0026(4) 0.0040(4)
F1 0.0272(14) 0.0368(13) 0.0337(16) 0.0079(11) 0.0091(11) 0.0186(11)
N1 0.0177(18) 0.0172(16) 0.0141(18) 0.0019(13) 0.0033(14) 0.0070(14)
N2 0.0100(16) 0.0130(15) 0.0109(17) 0.0019(12) 0.0026(13) 0.0028(13)
C1 0.033(3) 0.020(2) 0.023(2) 0.0068(17) 0.0017(19) 0.0154(19)
C2 0.040(3) 0.033(2) 0.028(3) 0.006(2) 0.012(2) 0.023(2)
C3 0.044(3) 0.021(2) 0.030(3) -0.0025(19) 0.005(2) 0.015(2)
C4 0.027(3) 0.030(2) 0.025(3) 0.0096(19) 0.0076(19) 0.010(2)
C5 0.018(2) 0.037(3) 0.039(3) 0.007(2) 0.005(2) 0.006(2)
C6 0.034(3) 0.049(3) 0.036(3) -0.001(2) 0.012(2) 0.010(2)
C7 0.033(3) 0.032(2) 0.017(2) 0.0057(18) 0.0033(19) 0.022(2)
C8 0.038(3) 0.040(3) 0.031(3) 0.003(2) -0.006(2) 0.022(2)
C9 0.052(3) 0.038(3) 0.025(3) 0.015(2) 0.006(2) 0.027(2)
C10 0.021(2) 0.0174(19) 0.019(2) 0.0023(16) 0.0002(17) 0.0084(17)
C11 0.021(2) 0.029(2) 0.031(3) 0.0029(19) 0.0052(19) 0.0093(19)
C12 0.032(3) 0.020(2) 0.031(3) 0.0022(18) 0.006(2) 0.0082(19)
C13 0.026(2) 0.026(2) 0.019(2) 0.0017(17) 0.0026(18) 0.0139(19)
C14 0.051(3) 0.034(2) 0.022(3) 0.003(2) 0.011(2) 0.018(2)
C15 0.037(3) 0.027(2) 0.021(3) -0.0050(18) -0.002(2) 0.013(2)
C16 0.025(2) 0.033(2) 0.023(3) -0.0047(19) 0.0011(19) 0.016(2)
C17 0.039(3) 0.059(3) 0.031(3) -0.001(2) -0.002(2) 0.037(3)
C18 0.055(4) 0.078(4) 0.050(4) -0.015(3) -0.005(3) 0.043(3)
C19 0.024(2) 0.0137(19) 0.018(2) 0.0000(16) 0.0064(18) 0.0058(17)
C20 0.027(3) 0.023(2) 0.027(3) 0.0004(18) 0.003(2) 0.0045(19)
C21 0.026(2) 0.016(2) 0.033(3) 0.0011(18) 0.008(2) 0.0028(18)
C22 0.022(2) 0.019(2) 0.018(2) 0.0034(16) 0.0053(18) 0.0000(18)
C23 0.023(2) 0.029(2) 0.034(3) -0.0039(19) 0.011(2) 0.006(2)
C24 0.037(3) 0.031(2) 0.024(3) 0.0050(19) 0.017(2) 0.003(2)
C25 0.024(2) 0.0143(19) 0.018(2) 0.0039(16) -0.0008(17) 0.0097(17)
C26 0.025(2) 0.028(2) 0.032(3) 0.0048(19) -0.001(2) 0.0157(19)
C27 0.041(3) 0.031(2) 0.031(3) 0.009(2) 0.001(2) 0.016(2)
C28 0.013(2) 0.0152(19) 0.021(2) -0.0019(16) -0.0013(17) 0.0032(16)
C29 0.028(3) 0.015(2) 0.032(3) 0.0028(18) 0.001(2) 0.0035(18)
C30 0.026(2) 0.020(2) 0.026(3) -0.0010(17) -0.0020(19) 0.0122(18)
C31 0.018(2) 0.0172(19) 0.022(2) 0.0062(16) 0.0060(17) 0.0056(17)
C32 0.021(2) 0.036(2) 0.028(3) 0.0020(19) 0.0100(19) 0.0105(19)
C33 0.017(2) 0.033(2) 0.028(3) 0.0026(19) 0.0011(19) 0.0049(19)
C34 0.017(2) 0.022(2) 0.021(2) -0.0015(17) 0.0022(17) 0.0064(17)
C35 0.029(3) 0.025(2) 0.021(2) -0.0018(18) 0.0027(19) 0.0081(19)
C36 0.033(3) 0.027(2) 0.016(2) 0.0015(18) 0.0021(19) 0.004(2)

_geom_special_details            
;
 All esds (except the esd in the dihedral angle between two l.s. planes)
 are estimated using the full covariance matrix.  The cell esds are taken
 into account individually in the estimation of esds in distances, angles
 and torsion angles; correlations between esds in cell parameters are only
 used when they are defined by crystal symmetry.  An approximate (isotropic)
 treatment of cell esds is used for estimating esds involving l.s. planes.
;
loop_
_geom_bond_atom_site_label_1
_geom_bond_atom_site_label_2
_geom_bond_distance
_geom_bond_site_symmetry_2
_geom_bond_publ_flag
Sm1 F1 2.049(2) . ?
Sm1 N1 2.350(3) . ?
Sm1 N2 2.330(3) . ?
Si1 N1 1.722(3) . ?
Si1 C1 1.925(4) . ?
Si1 C4 1.903(4) . ?
Si1 C7 1.882(4) . ?
Si2 N1 1.727(3) . ?
Si2 C10 1.919(4) . ?
Si2 C13 1.892(4) . ?
Si2 C16 1.902(4) . ?
Si3 N2 1.735(3) . ?
Si3 C19 1.908(4) . ?
Si3 C22 1.910(4) . ?
Si3 C25 1.907(4) . ?
Si4 N2 1.739(3) . ?
Si4 C28 1.912(4) . ?
Si4 C31 1.900(4) . ?
Si4 C34 1.903(4) . ?
C1 H1 0.9800 . ?
C1 C2 1.531(5) . ?
C1 C3 1.539(5) . ?
C2 H2A 0.9600 . ?
C2 H2B 0.9600 . ?
C2 H2C 0.9600 . ?
C3 H3A 0.9600 . ?
C3 H3B 0.9600 . ?
C3 H3C 0.9600 . ?
C4 H4 0.9800 . ?
C4 C5 1.527(6) . ?
C4 C6 1.513(6) . ?
C5 H5A 0.9600 . ?
C5 H5B 0.9600 . ?
C5 H5C 0.9600 . ?
C6 H6A 0.9600 . ?
C6 H6B 0.9600 . ?
C6 H6C 0.9600 . ?
C7 H7 0.9800 . ?
C7 C8 1.539(6) . ?
C7 C9 1.546(5) . ?
C8 H8A 0.9600 . ?
C8 H8B 0.9600 . ?
C8 H8C 0.9600 . ?
C9 H9A 0.9600 . ?
C9 H9B 0.9600 . ?
C9 H9C 0.9600 . ?
C10 H10 0.9800 . ?
C10 C11 1.532(5) . ?
C10 C12 1.520(5) . ?
C11 H11A 0.9600 . ?
C11 H11B 0.9600 . ?
C11 H11C 0.9600 . ?
C12 H12A 0.9600 . ?
C12 H12B 0.9600 . ?
C12 H12C 0.9600 . ?
C13 H13 0.9800 . ?
C13 C14 1.538(5) . ?
C13 C15 1.554(5) . ?
C14 H14A 0.9600 . ?
C14 H14B 0.9600 . ?
C14 H14C 0.9600 . ?
C15 H15A 0.9600 . ?
C15 H15B 0.9600 . ?
C15 H15C 0.9600 . ?
C16 H16 0.9800 . ?
C16 C17 1.521(6) . ?
C16 C18 1.498(6) . ?
C17 H17A 0.9600 . ?
C17 H17B 0.9600 . ?
C17 H17C 0.9600 . ?
C18 H18A 0.9600 . ?
C18 H18B 0.9600 . ?
C18 H18C 0.9600 . ?
C19 H19 0.9800 . ?
C19 C20 1.519(5) . ?
C19 C21 1.549(5) . ?
C20 H20A 0.9600 . ?
C20 H20B 0.9600 . ?
C20 H20C 0.9600 . ?
C21 H21A 0.9600 . ?
C21 H21B 0.9600 . ?
C21 H21C 0.9600 . ?
C22 H22 0.9800 . ?
C22 C23 1.535(5) . ?
C22 C24 1.546(5) . ?
C23 H23A 0.9600 . ?
C23 H23B 0.9600 . ?
C23 H23C 0.9600 . ?
C24 H24A 0.9600 . ?
C24 H24B 0.9600 . ?
C24 H24C 0.9600 . ?
C25 H25 0.9800 . ?
C25 C26 1.540(5) . ?
C25 C27 1.529(5) . ?
C26 H26A 0.9600 . ?
C26 H26B 0.9600 . ?
C26 H26C 0.9600 . ?
C27 H27A 0.9600 . ?
C27 H27B 0.9600 . ?
C27 H27C 0.9600 . ?
C28 H28 0.9800 . ?
C28 C29 1.543(5) . ?
C28 C30 1.537(5) . ?
C29 H29A 0.9600 . ?
C29 H29B 0.9600 . ?
C29 H29C 0.9600 . ?
C30 H30A 0.9600 . ?
C30 H30B 0.9600 . ?
C30 H30C 0.9600 . ?
C31 H31 0.9800 . ?
C31 C32 1.529(5) . ?
C31 C33 1.537(5) . ?
C32 H32A 0.9600 . ?
C32 H32B 0.9600 . ?
C32 H32C 0.9600 . ?
C33 H33A 0.9600 . ?
C33 H33B 0.9600 . ?
C33 H33C 0.9600 . ?
C34 H34 0.9800 . ?
C34 C35 1.542(5) . ?
C34 C36 1.554(5) . ?
C35 H35A 0.9600 . ?
C35 H35B 0.9600 . ?
C35 H35C 0.9600 . ?
C36 H36A 0.9600 . ?
C36 H36B 0.9600 . ?
C36 H36C 0.9600 . ?

loop_
_geom_angle_atom_site_label_1
_geom_angle_atom_site_label_2
_geom_angle_atom_site_label_3
_geom_angle
_geom_angle_site_symmetry_1
_geom_angle_site_symmetry_3
_geom_angle_publ_flag
F1 Sm1 N1 106.78(10) . . ?
F1 Sm1 N2 108.56(10) . . ?
N2 Sm1 N1 143.37(11) . . ?
N1 Si1 C1 106.47(16) . . ?
N1 Si1 C4 113.03(17) . . ?
N1 Si1 C7 115.62(17) . . ?
C4 Si1 C1 104.17(18) . . ?
C7 Si1 C1 108.52(18) . . ?
C7 Si1 C4 108.31(18) . . ?
N1 Si2 C10 103.12(16) . . ?
N1 Si2 C13 117.25(16) . . ?
N1 Si2 C16 109.39(17) . . ?
C13 Si2 C10 108.17(17) . . ?
C13 Si2 C16 109.34(19) . . ?
C16 Si2 C10 109.21(18) . . ?
N2 Si3 C19 108.74(16) . . ?
N2 Si3 C22 111.47(16) . . ?
N2 Si3 C25 107.97(16) . . ?
C19 Si3 C22 108.84(17) . . ?
C25 Si3 C19 108.58(17) . . ?
C25 Si3 C22 111.17(18) . . ?
N2 Si4 C28 102.30(15) . . ?
N2 Si4 C31 111.43(16) . . ?
N2 Si4 C34 115.87(15) . . ?
C31 Si4 C28 108.49(16) . . ?
C31 Si4 C34 109.92(18) . . ?
C34 Si4 C28 108.31(17) . . ?
Si1 N1 Sm1 113.45(15) . . ?
Si1 N1 Si2 132.44(19) . . ?
Si2 N1 Sm1 113.89(14) . . ?
Si3 N2 Sm1 122.54(14) . . ?
Si3 N2 Si4 123.92(18) . . ?
Si4 N2 Sm1 113.23(13) . . ?
Si1 C1 H1 105.8 . . ?
C2 C1 Si1 114.1(3) . . ?
C2 C1 H1 105.8 . . ?
C2 C1 C3 109.4(3) . . ?
C3 C1 Si1 115.1(3) . . ?
C3 C1 H1 105.8 . . ?
C1 C2 H2A 109.5 . . ?
C1 C2 H2B 109.5 . . ?
C1 C2 H2C 109.5 . . ?
H2A C2 H2B 109.5 . . ?
H2A C2 H2C 109.5 . . ?
H2B C2 H2C 109.5 . . ?
C1 C3 H3A 109.5 . . ?
C1 C3 H3B 109.5 . . ?
C1 C3 H3C 109.5 . . ?
H3A C3 H3B 109.5 . . ?
H3A C3 H3C 109.5 . . ?
H3B C3 H3C 109.5 . . ?
Si1 C4 H4 106.0 . . ?
C5 C4 Si1 110.8(3) . . ?
C5 C4 H4 106.0 . . ?
C6 C4 Si1 117.4(3) . . ?
C6 C4 H4 106.0 . . ?
C6 C4 C5 109.8(4) . . ?
C4 C5 H5A 109.5 . . ?
C4 C5 H5B 109.5 . . ?
C4 C5 H5C 109.5 . . ?
H5A C5 H5B 109.5 . . ?
H5A C5 H5C 109.5 . . ?
H5B C5 H5C 109.5 . . ?
C4 C6 H6A 109.5 . . ?
C4 C6 H6B 109.5 . . ?
C4 C6 H6C 109.5 . . ?
H6A C6 H6B 109.5 . . ?
H6A C6 H6C 109.5 . . ?
H6B C6 H6C 109.5 . . ?
Si1 C7 H7 105.1 . . ?
C8 C7 Si1 118.0(3) . . ?
C8 C7 H7 105.1 . . ?
C8 C7 C9 108.8(3) . . ?
C9 C7 Si1 113.5(3) . . ?
C9 C7 H7 105.1 . . ?
C7 C8 H8A 109.5 . . ?
C7 C8 H8B 109.5 . . ?
C7 C8 H8C 109.5 . . ?
H8A C8 H8B 109.5 . . ?
H8A C8 H8C 109.5 . . ?
H8B C8 H8C 109.5 . . ?
C7 C9 H9A 109.5 . . ?
C7 C9 H9B 109.5 . . ?
C7 C9 H9C 109.5 . . ?
H9A C9 H9B 109.5 . . ?
H9A C9 H9C 109.5 . . ?
H9B C9 H9C 109.5 . . ?
Si2 C10 H10 104.8 . . ?
C11 C10 Si2 111.7(3) . . ?
C11 C10 H10 104.8 . . ?
C12 C10 Si2 118.7(3) . . ?
C12 C10 H10 104.8 . . ?
C12 C10 C11 110.5(3) . . ?
C10 C11 H11A 109.5 . . ?
C10 C11 H11B 109.5 . . ?
C10 C11 H11C 109.5 . . ?
H11A C11 H11B 109.5 . . ?
H11A C11 H11C 109.5 . . ?
H11B C11 H11C 109.5 . . ?
C10 C12 H12A 109.5 . . ?
C10 C12 H12B 109.5 . . ?
C10 C12 H12C 109.5 . . ?
H12A C12 H12B 109.5 . . ?
H12A C12 H12C 109.5 . . ?
H12B C12 H12C 109.5 . . ?
Si2 C13 H13 106.4 . . ?
C14 C13 Si2 115.1(3) . . ?
C14 C13 H13 106.4 . . ?
C14 C13 C15 107.5(3) . . ?
C15 C13 Si2 114.3(3) . . ?
C15 C13 H13 106.4 . . ?
C13 C14 H14A 109.5 . . ?
C13 C14 H14B 109.5 . . ?
C13 C14 H14C 109.5 . . ?
H14A C14 H14B 109.5 . . ?
H14A C14 H14C 109.5 . . ?
H14B C14 H14C 109.5 . . ?
C13 C15 H15A 109.5 . . ?
C13 C15 H15B 109.5 . . ?
C13 C15 H15C 109.5 . . ?
H15A C15 H15B 109.5 . . ?
H15A C15 H15C 109.5 . . ?
H15B C15 H15C 109.5 . . ?
Si2 C16 H16 105.4 . . ?
C17 C16 Si2 111.1(3) . . ?
C17 C16 H16 105.4 . . ?
C18 C16 Si2 118.3(3) . . ?
C18 C16 H16 105.4 . . ?
C18 C16 C17 110.2(4) . . ?
C16 C17 H17A 109.5 . . ?
C16 C17 H17B 109.5 . . ?
C16 C17 H17C 109.5 . . ?
H17A C17 H17B 109.5 . . ?
H17A C17 H17C 109.5 . . ?
H17B C17 H17C 109.5 . . ?
C16 C18 H18A 109.5 . . ?
C16 C18 H18B 109.5 . . ?
C16 C18 H18C 109.5 . . ?
H18A C18 H18B 109.5 . . ?
H18A C18 H18C 109.5 . . ?
H18B C18 H18C 109.5 . . ?
Si3 C19 H19 106.2 . . ?
C20 C19 Si3 115.6(3) . . ?
C20 C19 H19 106.2 . . ?
C20 C19 C21 107.9(3) . . ?
C21 C19 Si3 114.2(3) . . ?
C21 C19 H19 106.2 . . ?
C19 C20 H20A 109.5 . . ?
C19 C20 H20B 109.5 . . ?
C19 C20 H20C 109.5 . . ?
H20A C20 H20B 109.5 . . ?
H20A C20 H20C 109.5 . . ?
H20B C20 H20C 109.5 . . ?
C19 C21 H21A 109.5 . . ?
C19 C21 H21B 109.5 . . ?
C19 C21 H21C 109.5 . . ?
H21A C21 H21B 109.5 . . ?
H21A C21 H21C 109.5 . . ?
H21B C21 H21C 109.5 . . ?
Si3 C22 H22 105.8 . . ?
C23 C22 Si3 113.7(3) . . ?
C23 C22 H22 105.8 . . ?
C23 C22 C24 108.6(3) . . ?
C24 C22 Si3 116.3(3) . . ?
C24 C22 H22 105.8 . . ?
C22 C23 H23A 109.5 . . ?
C22 C23 H23B 109.5 . . ?
C22 C23 H23C 109.5 . . ?
H23A C23 H23B 109.5 . . ?
H23A C23 H23C 109.5 . . ?
H23B C23 H23C 109.5 . . ?
C22 C24 H24A 109.5 . . ?
C22 C24 H24B 109.5 . . ?
C22 C24 H24C 109.5 . . ?
H24A C24 H24B 109.5 . . ?
H24A C24 H24C 109.5 . . ?
H24B C24 H24C 109.5 . . ?
Si3 C25 H25 104.8 . . ?
C26 C25 Si3 112.0(3) . . ?
C26 C25 H25 104.8 . . ?
C27 C25 Si3 118.7(3) . . ?
C27 C25 H25 104.8 . . ?
C27 C25 C26 110.3(3) . . ?
C25 C26 H26A 109.5 . . ?
C25 C26 H26B 109.5 . . ?
C25 C26 H26C 109.5 . . ?
H26A C26 H26B 109.5 . . ?
H26A C26 H26C 109.5 . . ?
H26B C26 H26C 109.5 . . ?
C25 C27 H27A 109.5 . . ?
C25 C27 H27B 109.5 . . ?
C25 C27 H27C 109.5 . . ?
H27A C27 H27B 109.5 . . ?
H27A C27 H27C 109.5 . . ?
H27B C27 H27C 109.5 . . ?
Si4 C28 H28 105.0 . . ?
C29 C28 Si4 119.1(3) . . ?
C29 C28 H28 105.0 . . ?
C30 C28 Si4 111.9(3) . . ?
C30 C28 H28 105.0 . . ?
C30 C28 C29 109.7(3) . . ?
C28 C29 H29A 109.5 . . ?
C28 C29 H29B 109.5 . . ?
C28 C29 H29C 109.5 . . ?
H29A C29 H29B 109.5 . . ?
H29A C29 H29C 109.5 . . ?
H29B C29 H29C 109.5 . . ?
C28 C30 H30A 109.5 . . ?
C28 C30 H30B 109.5 . . ?
C28 C30 H30C 109.5 . . ?
H30A C30 H30B 109.5 . . ?
H30A C30 H30C 109.5 . . ?
H30B C30 H30C 109.5 . . ?
Si4 C31 H31 105.8 . . ?
C32 C31 Si4 111.8(3) . . ?
C32 C31 H31 105.8 . . ?
C32 C31 C33 109.3(3) . . ?
C33 C31 Si4 117.5(3) . . ?
C33 C31 H31 105.8 . . ?
C31 C32 H32A 109.5 . . ?
C31 C32 H32B 109.5 . . ?
C31 C32 H32C 109.5 . . ?
H32A C32 H32B 109.5 . . ?
H32A C32 H32C 109.5 . . ?
H32B C32 H32C 109.5 . . ?
C31 C33 H33A 109.5 . . ?
C31 C33 H33B 109.5 . . ?
C31 C33 H33C 109.5 . . ?
H33A C33 H33B 109.5 . . ?
H33A C33 H33C 109.5 . . ?
H33B C33 H33C 109.5 . . ?
Si4 C34 H34 106.0 . . ?
C35 C34 Si4 115.5(3) . . ?
C35 C34 H34 106.0 . . ?
C35 C34 C36 107.5(3) . . ?
C36 C34 Si4 115.0(3) . . ?
C36 C34 H34 106.0 . . ?
C34 C35 H35A 109.5 . . ?
C34 C35 H35B 109.5 . . ?
C34 C35 H35C 109.5 . . ?
H35A C35 H35B 109.5 . . ?
H35A C35 H35C 109.5 . . ?
H35B C35 H35C 109.5 . . ?
C34 C36 H36A 109.5 . . ?
C34 C36 H36B 109.5 . . ?
C34 C36 H36C 109.5 . . ?
H36A C36 H36B 109.5 . . ?
H36A C36 H36C 109.5 . . ?
H36B C36 H36C 109.5 . . ?

_shelx_res_file                  
;
TITL adpm391_a.res in P-1
    adpm391.res
    created by SHELXL-2018/1 at 10:18:11 on 28-Mar-2018
REM Old TITL adpm391 in P1
REM SHELXT solution in P-1
REM R1 0.089, Rweak 0.010, Alpha 0.023, Orientation as input
REM Formula found by SHELXT: C36 N2 F Si4 Sm
CELL 0.71073 8.7196 10.9283 25.1607 91.865 98.509 112.973
ZERR 2 0.0002 0.0003 0.0008 0.002 0.002 0.003
LATT 1
SFAC C H F N Si Sm
UNIT 72 168 2 4 8 2

L.S. 10
PLAN  20
CONN 20 Sm1
FREE Sm1 Si1
FREE Sm1 Si4
FREE Sm1 Si2
BOND $H
list 4
fmap 2
acta
SHEL 100 0.83
REM <olex2.extras>
REM <HklSrc "%.\\adpm391.hkl">
REM </olex2.extras>

WGHT    0.024000    0.914000
FVAR       4.31945
SM1   6    0.342037    0.766231    0.751776    11.00000    0.02067    0.02625 =
         0.01527    0.00356    0.00286    0.01007
SI1   5    0.401998    0.940183    0.640622    11.00000    0.01978    0.01768 =
         0.01614    0.00403    0.00460    0.00987
SI2   5    0.344432    0.636566    0.625855    11.00000    0.01642    0.01751 =
         0.01562    0.00052    0.00238    0.00906
SI3   5    0.386863    0.572765    0.860340    11.00000    0.01687    0.01273 =
         0.01509    0.00219    0.00253    0.00443
SI4   5    0.622351    0.869768    0.870589    11.00000    0.01404    0.01280 =
         0.01485    0.00152    0.00262    0.00397
F1    3    0.099629    0.743758    0.755846    11.00000    0.02725    0.03680 =
         0.03372    0.00792    0.00906    0.01861
N1    4    0.372339    0.784604    0.660738    11.00000    0.01770    0.01723 =
         0.01410    0.00194    0.00331    0.00701
N2    4    0.463567    0.726679    0.834738    11.00000    0.00997    0.01296 =
         0.01091    0.00188    0.00256    0.00284
C1    1    0.353947    1.034270    0.697607    11.00000    0.03275    0.02011 =
         0.02274    0.00678    0.00165    0.01545
AFIX  13
H1    2    0.387250    1.000744    0.731124    11.00000   -1.20000
AFIX   0
C2    1    0.165860    1.004647    0.694339    11.00000    0.04038    0.03340 =
         0.02846    0.00611    0.01223    0.02304
AFIX 137
H2A   2    0.129226    1.044639    0.664347    11.00000   -1.50000
H2B   2    0.148877    1.040939    0.727153    11.00000   -1.50000
H2C   2    0.101569    0.909793    0.689468    11.00000   -1.50000
AFIX   0
C3    1    0.456701    1.186355    0.705227    11.00000    0.04408    0.02147 =
         0.03027   -0.00252    0.00518    0.01542
AFIX 137
H3A   2    0.574659    1.204986    0.715692    11.00000   -1.50000
H3B   2    0.419977    1.225520    0.732832    11.00000   -1.50000
H3C   2    0.439570    1.223441    0.671909    11.00000   -1.50000
AFIX   0
C4    1    0.631318    1.046391    0.636236    11.00000    0.02680    0.02985 =
         0.02510    0.00957    0.00763    0.01007
AFIX  13
H4    2    0.640988    1.138834    0.636637    11.00000   -1.20000
AFIX   0
C5    1    0.749667    1.041967    0.686644    11.00000    0.01824    0.03712 =
         0.03929    0.00742    0.00484    0.00599
AFIX 137
H5A   2    0.717586    1.070684    0.718114    11.00000   -1.50000
H5B   2    0.863862    1.100144    0.684587    11.00000   -1.50000
H5C   2    0.741961    0.952291    0.688923    11.00000   -1.50000
AFIX   0
C6    1    0.695545    1.020195    0.586204    11.00000    0.03404    0.04890 =
         0.03613   -0.00074    0.01225    0.01015
AFIX 137
H6A   2    0.693387    0.931637    0.584668    11.00000   -1.50000
H6B   2    0.809409    1.084024    0.587516    11.00000   -1.50000
H6C   2    0.624578    1.028307    0.554692    11.00000   -1.50000
AFIX   0
C7    1    0.265588    0.941644    0.575469    11.00000    0.03305    0.03188 =
         0.01700    0.00565    0.00326    0.02241
AFIX  13
H7    2    0.305506    0.903521    0.547397    11.00000   -1.20000
AFIX   0
C8    1    0.074363    0.855997    0.568119    11.00000    0.03770    0.03982 =
         0.03136    0.00335   -0.00584    0.02163
AFIX 137
H8A   2    0.055973    0.773235    0.583507    11.00000   -1.50000
H8B   2    0.027074    0.838072    0.530321    11.00000   -1.50000
H8C   2    0.020790    0.903273    0.585944    11.00000   -1.50000
AFIX   0
C9    1    0.292553    1.083742    0.560343    11.00000    0.05233    0.03807 =
         0.02496    0.01543    0.00637    0.02713
AFIX 137
H9A   2    0.248742    1.124986    0.585039    11.00000   -1.50000
H9B   2    0.234419    1.078298    0.524258    11.00000   -1.50000
H9C   2    0.411239    1.136151    0.562344    11.00000   -1.50000
AFIX   0
C10   1    0.175969    0.504506    0.658255    11.00000    0.02092    0.01740 =
         0.01934    0.00229    0.00021    0.00840
AFIX  13
H10   2    0.210335    0.531774    0.697141    11.00000   -1.20000
AFIX   0
C11   1    0.002802    0.511401    0.643747    11.00000    0.02093    0.02940 =
         0.03059    0.00291    0.00523    0.00930
AFIX 137
H11A  2    0.013498    0.600793    0.652642    11.00000   -1.50000
H11B  2   -0.075058    0.451111    0.663742    11.00000   -1.50000
H11C  2   -0.038560    0.486620    0.605765    11.00000   -1.50000
AFIX   0
C12   1    0.158462    0.360545    0.652194    11.00000    0.03165    0.01960 =
         0.03075    0.00220    0.00608    0.00821
AFIX 137
H12A  2    0.116990    0.324881    0.615067    11.00000   -1.50000
H12B  2    0.080502    0.308443    0.674169    11.00000   -1.50000
H12C  2    0.266840    0.357414    0.663518    11.00000   -1.50000
AFIX   0
C13   1    0.265956    0.614826    0.550489    11.00000    0.02558    0.02615 =
         0.01920    0.00166    0.00264    0.01393
AFIX  13
H13   2    0.178123    0.650324    0.544907    11.00000   -1.20000
AFIX   0
C14   1    0.399454    0.692046    0.516670    11.00000    0.05109    0.03363 =
         0.02230    0.00285    0.01066    0.01786
AFIX 137
H14A  2    0.455169    0.783732    0.531526    11.00000   -1.50000
H14B  2    0.345328    0.687379    0.480101    11.00000   -1.50000
H14C  2    0.481215    0.653238    0.517269    11.00000   -1.50000
AFIX   0
C15   1    0.181517    0.467151    0.525409    11.00000    0.03678    0.02675 =
         0.02148   -0.00500   -0.00192    0.01278
AFIX 137
H15A  2    0.258037    0.424295    0.534364    11.00000   -1.50000
H15B  2    0.154625    0.464437    0.486869    11.00000   -1.50000
H15C  2    0.079710    0.421466    0.539496    11.00000   -1.50000
AFIX   0
C16   1    0.549007    0.609858    0.639431    11.00000    0.02546    0.03331 =
         0.02285   -0.00467    0.00109    0.01638
AFIX  13
H16   2    0.637370    0.693569    0.632531    11.00000   -1.20000
AFIX   0
C17   1    0.595680    0.595200    0.698865    11.00000    0.03937    0.05921 =
         0.03069   -0.00085   -0.00163    0.03674
AFIX 137
H17A  2    0.585742    0.664696    0.720595    11.00000   -1.50000
H17B  2    0.710043    0.601887    0.706208    11.00000   -1.50000
H17C  2    0.520711    0.509768    0.707302    11.00000   -1.50000
AFIX   0
C18   1    0.564835    0.502677    0.604847    11.00000    0.05499    0.07771 =
         0.05025   -0.01544   -0.00538    0.04265
AFIX 137
H18A  2    0.480524    0.417459    0.609653    11.00000   -1.50000
H18B  2    0.675283    0.502540    0.615088    11.00000   -1.50000
H18C  2    0.548843    0.519339    0.567632    11.00000   -1.50000
AFIX   0
C19   1    0.236016    0.442149    0.803761    11.00000    0.02435    0.01374 =
         0.01845   -0.00001    0.00642    0.00585
AFIX  13
H19   2    0.289187    0.461363    0.771589    11.00000   -1.20000
AFIX   0
C20   1    0.062610    0.445565    0.788434    11.00000    0.02695    0.02274 =
         0.02680    0.00037    0.00281    0.00447
AFIX 137
H20A  2   -0.000374    0.416557    0.817175    11.00000   -1.50000
H20B  2    0.003191    0.387232    0.756066    11.00000   -1.50000
H20C  2    0.075456    0.535063    0.782378    11.00000   -1.50000
AFIX   0
C21   1    0.209775    0.296740    0.813649    11.00000    0.02643    0.01642 =
         0.03282    0.00109    0.00819    0.00277
AFIX 137
H21A  2    0.317121    0.289512    0.818943    11.00000   -1.50000
H21B  2    0.137061    0.237344    0.782936    11.00000   -1.50000
H21C  2    0.158877    0.273224    0.845197    11.00000   -1.50000
AFIX   0
C22   1    0.267820    0.576216    0.917901    11.00000    0.02200    0.01878 =
         0.01771    0.00340    0.00530    0.00002
AFIX  13
H22   2    0.354970    0.623382    0.949391    11.00000   -1.20000
AFIX   0
C23   1    0.158180    0.657086    0.908432    11.00000    0.02324    0.02933 =
         0.03412   -0.00386    0.01115    0.00645
AFIX 137
H23A  2    0.224822    0.743609    0.898611    11.00000   -1.50000
H23B  2    0.116920    0.667116    0.940920    11.00000   -1.50000
H23C  2    0.064248    0.611094    0.879844    11.00000   -1.50000
AFIX   0
C24   1    0.159872    0.439147    0.935435    11.00000    0.03662    0.03098 =
         0.02443    0.00503    0.01652    0.00307
AFIX 137
H24A  2    0.064079    0.392461    0.907524    11.00000   -1.50000
H24B  2    0.121421    0.452293    0.968137    11.00000   -1.50000
H24C  2    0.227080    0.387566    0.941533    11.00000   -1.50000
AFIX   0
C25   1    0.573917    0.526885    0.883921    11.00000    0.02360    0.01435 =
         0.01779    0.00390   -0.00075    0.00968
AFIX  13
H25   2    0.661100    0.608451    0.904250    11.00000   -1.20000
AFIX   0
C26   1    0.652404    0.499312    0.836348    11.00000    0.02513    0.02833 =
         0.03218    0.00481   -0.00111    0.01570
AFIX 137
H26A  2    0.573781    0.419273    0.814726    11.00000   -1.50000
H26B  2    0.754624    0.488419    0.850010    11.00000   -1.50000
H26C  2    0.677732    0.573057    0.814653    11.00000   -1.50000
AFIX   0
C27   1    0.552343    0.418918    0.922744    11.00000    0.04146    0.03098 =
         0.03137    0.00900    0.00117    0.01557
AFIX 137
H27A  2    0.521153    0.444778    0.954970    11.00000   -1.50000
H27B  2    0.656961    0.408217    0.931871    11.00000   -1.50000
H27C  2    0.465369    0.335971    0.905766    11.00000   -1.50000
AFIX   0
C28   1    0.583019    1.008994    0.834664    11.00000    0.01305    0.01520 =
         0.02094   -0.00195   -0.00128    0.00317
AFIX  13
H28   2    0.567767    0.981851    0.796080    11.00000   -1.20000
AFIX   0
C29   1    0.723460    1.151374    0.843665    11.00000    0.02818    0.01488 =
         0.03177    0.00283    0.00128    0.00355
AFIX 137
H29A  2    0.745112    1.184573    0.881001    11.00000   -1.50000
H29B  2    0.687791    1.208828    0.821661    11.00000   -1.50000
H29C  2    0.824878    1.149328    0.833936    11.00000   -1.50000
AFIX   0
C30   1    0.414251    1.014205    0.842703    11.00000    0.02628    0.02030 =
         0.02554   -0.00102   -0.00204    0.01218
AFIX 137
H30A  2    0.325457    0.926546    0.834202    11.00000   -1.50000
H30B  2    0.389631    1.074344    0.819337    11.00000   -1.50000
H30C  2    0.422256    1.044981    0.879591    11.00000   -1.50000
AFIX   0
C31   1    0.840468    0.880463    0.862731    11.00000    0.01761    0.01724 =
         0.02153    0.00616    0.00599    0.00559
AFIX  13
H31   2    0.842160    0.794165    0.871390    11.00000   -1.20000
AFIX   0
C32   1    0.867722    0.892694    0.804143    11.00000    0.02058    0.03570 =
         0.02755    0.00200    0.01000    0.01055
AFIX 137
H32A  2    0.769369    0.829830    0.780600    11.00000   -1.50000
H32B  2    0.964402    0.874301    0.799757    11.00000   -1.50000
H32C  2    0.886504    0.981629    0.795296    11.00000   -1.50000
AFIX   0
C33   1    0.993779    0.986698    0.900058    11.00000    0.01700    0.03277 =
         0.02788    0.00259    0.00112    0.00493
AFIX 137
H33A  2    0.996954    1.073840    0.893938    11.00000   -1.50000
H33B  2    1.095759    0.981147    0.892522    11.00000   -1.50000
H33C  2    0.984370    0.971452    0.937025    11.00000   -1.50000
AFIX   0
C34   1    0.613208    0.896002    0.944999    11.00000    0.01701    0.02167 =
         0.02118   -0.00154    0.00225    0.00636
AFIX  13
H34   2    0.492854    0.863217    0.947434    11.00000   -1.20000
AFIX   0
C35   1    0.693018    1.042446    0.969981    11.00000    0.02906    0.02493 =
         0.02132   -0.00181    0.00269    0.00813
AFIX 137
H35A  2    0.810467    1.081099    0.966865    11.00000   -1.50000
H35B  2    0.682665    1.045623    1.007407    11.00000   -1.50000
H35C  2    0.635626    1.091814    0.951227    11.00000   -1.50000
AFIX   0
C36   1    0.687289    0.815255    0.982724    11.00000    0.03264    0.02653 =
         0.01623    0.00147    0.00213    0.00407
AFIX 137
H36A  2    0.635277    0.722480    0.969262    11.00000   -1.50000
H36B  2    0.665164    0.825670    1.018485    11.00000   -1.50000
H36C  2    0.807191    0.847733    0.983730    11.00000   -1.50000
AFIX   0
HKLF 4


REM  adpm391_a.res in P-1
REM R1 =  0.0400 for    6815 Fo > 4sig(Fo)  and  0.0500 for all    7965 data
REM    421 parameters refined using      0 restraints

END

WGHT      0.0240      0.9140

REM Highest difference peak  1.070,  deepest hole -0.493,  1-sigma level  0.105
Q1    1  -0.0248  0.7011  0.7457  11.00000  0.05    0.70
Q2    1   0.3145  0.6812  0.7434  11.00000  0.05    0.56
Q3    1   0.1929  0.7416  0.7348  11.00000  0.05    0.51
Q4    1   0.3223  0.9486  0.6080  11.00000  0.05    0.50
Q5    1   0.7198  0.7428  0.6539  11.00000  0.05    0.49
Q6    1   0.0577  0.6629  0.6276  11.00000  0.05    0.45
Q7    1   0.6443  1.1100  0.5872  11.00000  0.05    0.44
Q8    1   0.3028  0.5017  0.8293  11.00000  0.05    0.44
Q9    1   0.3762  0.9753  0.6692  11.00000  0.05    0.42
Q10   1   0.0445  0.5273  0.8307  11.00000  0.05    0.41
Q11   1   0.6347  0.8808  0.9090  11.00000  0.05    0.41
Q12   1   0.4471  0.6337  0.6408  11.00000  0.05    0.41
Q13   1   0.9069  0.8139  0.7687  11.00000  0.05    0.40
Q14   1   0.3950  0.3779  0.9605  11.00000  0.05    0.40
Q15   1   0.8305  0.9963  0.6691  11.00000  0.05    0.39
Q16   1   0.0309  0.3355  0.6318  11.00000  0.05    0.38
Q17   1   0.4500  0.7529  0.7991  11.00000  0.05    0.37
Q18   1  -0.1490  0.8452  0.5948  11.00000  0.05    0.36
Q19   1   0.2213  0.6523  0.5229  11.00000  0.05    0.36
Q20   1   0.1740  0.8640  0.5098  11.00000  0.05    0.36
;
_shelx_res_checksum              69542
_olex2_exptl_crystal_mounting_method 'From fomblin on a microscope slide.'
_olex2_submission_special_instructions 'No special instructions were received'
_oxdiff_exptl_absorpt_empirical_details 
;
Empirical correction (ABSPACK) includes:
- Absorption correction using spherical harmonics
- Frame scaling
;
_oxdiff_exptl_absorpt_empirical_full_max 1.136
_oxdiff_exptl_absorpt_empirical_full_min 0.869
####################################################################### 
# 
# This file contains crystal structure data downloaded from the 
# Cambridge Structural Database (CSD) hosted by the Cambridge 
# Crystallographic Data Centre (CCDC).
# 
# Full information about CCDC data access policies and citation 
# guidelines are available at http://www.ccdc.cam.ac.uk/access/V1 
# 
# Audit and citation data items may have been added by the CCDC. 
# Please retain this information to preserve the provenance of 
# this file and to allow appropriate attribution of the data. 
# 
#######################################################################

data_2-I
_database_code_depnum_ccdc_archive 'CCDC 1833623'
_audit_update_record             
;
2018-04-28 deposited with the CCDC.
2018-05-04 downloaded from the CCDC.
;

_manchester_internal_coll_name   adpm350
_manchester_internal_coll_client CAPG
_manchester_internal_coll_type   custom
_manchester_internal_coll_frame_time 2.0
_manchester_internal_coll_frame_width 0.9
_manchester_internal_coll_frame_method '\w scans'
_manchester_internal_coll_user   CAPG
_manchester_internal_coll_date   13/7/16
_manchester_internal_process_user CAPG
_manchester_internal_process_date 27/3/18
_manchester_internal_solution_user CAPG
_manchester_internal_solution_date 27/3/18
_manchester_internal_refinement_user CAPG
_manchester_internal_refinement_date 28/4/18
_manchester_internal_validation_user CAPG
_manchester_internal_validation_date 28/4/18
_manchester_internal_archive_date 28/4/18

_refine_special_details          
;
A channel was identified that runs throughout the crystal approximately along 
the C axis. The solvent of crystallisation was hexane, and the channel 
contained roughly zig-zaig chains of electron density smeared along C. A model 
hexane moiety was assemled using DFIX for all 1-2 and 1-3 distances, and this 
whole moiety was then fixed at an occupancy of 0.5. The atoms were all refined 
isotropically as no good model could be made without excessive use of 
restraints.
;

_audit_creation_date             2018-04-28
_audit_creation_method           
;
Olex2 1.2
(compiled 2018.04.18 svn.r3501 for OlexSys, GUI svn.r5488)
;
_shelx_SHELXL_version_number     2018/1
loop_
_audit_author_email
conrad.goodwin@manchester.ac.uk
jon.kragskow@student.manchester.ac.uk
david.mills@manchester.ac.uk
_chemical_name_common            ?
_chemical_name_systematic        ?
_chemical_formula_moiety         'C36 H84 I N2 Si4 Sm, 0.5(C6 H14)'
_chemical_formula_sum            'C39 H91 I N2 Si4 Sm'
_chemical_formula_weight         977.74
_chemical_melting_point          ?
_chemical_oxdiff_formula         Sm(N(SiC9H21)2)2I
loop_
_atom_type_symbol
_atom_type_description
_atom_type_scat_dispersion_real
_atom_type_scat_dispersion_imag
_atom_type_scat_source
C C 0.0033 0.0016 'International Tables Vol C Tables 4.2.6.8 and 6.1.1.4'
H H 0.0000 0.0000 'International Tables Vol C Tables 4.2.6.8 and 6.1.1.4'
I I -0.4742 1.8119 'International Tables Vol C Tables 4.2.6.8 and 6.1.1.4'
N N 0.0061 0.0033 'International Tables Vol C Tables 4.2.6.8 and 6.1.1.4'
Si Si 0.0817 0.0704 'International Tables Vol C Tables 4.2.6.8 and 6.1.1.4'
Sm Sm -0.1638 3.4418 'International Tables Vol C Tables 4.2.6.8 and 6.1.1.4'

_shelx_space_group_comment       
;
The symmetry employed for this shelxl refinement is uniquely defined
by the following loop, which should always be used as a source of
symmetry information in preference to the above space-group names.
They are only intended as comments.
;
_space_group_crystal_system      orthorhombic
_space_group_IT_number           56
_space_group_name_H-M_alt        'P c c n'
_space_group_name_Hall           '-P 2ab 2ac'
loop_
_space_group_symop_operation_xyz
'x, y, z'
'-x+1/2, -y+1/2, z'
'-x, y+1/2, -z+1/2'
'x+1/2, -y, -z+1/2'
'-x, -y, -z'
'x-1/2, y-1/2, -z'
'x, -y-1/2, z-1/2'
'-x-1/2, y, z-1/2'

_cell_length_a                   20.0340(4)
_cell_length_b                   20.2409(4)
_cell_length_c                   24.0385(5)
_cell_angle_alpha                90
_cell_angle_beta                 90
_cell_angle_gamma                90
_cell_volume                     9747.8(3)
_cell_formula_units_Z            8
_cell_measurement_reflns_used    11905
_cell_measurement_temperature    150.01(10)
_cell_measurement_theta_max      28.6260
_cell_measurement_theta_min      2.6340
_shelx_estimated_absorpt_T_max   0.757
_shelx_estimated_absorpt_T_min   0.522
_exptl_absorpt_coefficient_mu    1.963
_exptl_absorpt_correction_T_max  1.000
_exptl_absorpt_correction_T_min  0.561
_exptl_absorpt_correction_type   gaussian
_exptl_absorpt_process_details   
;
CrysAlisPro 1.171.39.30c (Rigaku Oxford Diffraction, 2017)
Numerical absorption correction based on gaussian integration over
			a multifaceted crystal model
Empirical absorption correction using spherical harmonics,
 implemented in SCALE3 ABSPACK scaling algorithm.
;
_exptl_absorpt_special_details   ?
_exptl_crystal_colour            'clear yellow'
_exptl_crystal_colour_lustre     clear
_exptl_crystal_colour_primary    yellow
_exptl_crystal_density_diffrn    1.332
_exptl_crystal_density_meas      ?
_exptl_crystal_density_method    ?
_exptl_crystal_description       block
_exptl_crystal_F_000             4080
loop_
_exptl_crystal_face_index_h
_exptl_crystal_face_index_k
_exptl_crystal_face_index_l
_exptl_crystal_face_perp_dist
-25 -10 12 0.1066
2 6 -33 0.1183
21 10 -19 0.1090
-12 -2 -31 0.1432
-1 29 1 0.0557
-3 -6 33 0.1105
-1 -28 -6 0.0730
15 1 29 0.1326
24 10 -13 0.1131

_exptl_crystal_preparation       'By Jon Kragskow and CAPG.'
_exptl_crystal_recrystallization_method 'From hexane.'
_exptl_crystal_size_max          0.381
_exptl_crystal_size_mid          0.231
_exptl_crystal_size_min          0.15
loop_
_exptl_oxdiff_crystal_face_indexfrac_h
_exptl_oxdiff_crystal_face_indexfrac_k
_exptl_oxdiff_crystal_face_indexfrac_l
_exptl_oxdiff_crystal_face_x
_exptl_oxdiff_crystal_face_y
_exptl_oxdiff_crystal_face_z
-25.0028 -10.0023 12.0025 0.0854 -1.0111 -0.0485
1.9997 6.0038 -33.0038 -0.0612 0.5110 -0.8557
21.0022 10.0029 -19.0031 -0.0920 0.9705 -0.1987
-12.0019 -1.9974 -31.0030 0.0855 -0.0213 -1.0077
-1.0012 29.0038 1.0013 -0.9913 0.2270 -0.0052
-2.9998 -6.0038 33.0039 0.0529 -0.5420 0.8407
-0.9991 -28.0031 -6.0018 0.9599 -0.2201 -0.1591
15.0023 0.9974 29.0026 -0.0194 0.1288 0.9998
24.0027 10.0024 -13.0026 -0.0899 0.9921 0.0067

_exptl_transmission_factor_max   ?
_exptl_transmission_factor_min   ?
_diffrn_reflns_av_R_equivalents  0.0478
_diffrn_reflns_av_unetI/netI     0.0466
_diffrn_reflns_Laue_measured_fraction_full 0.999
_diffrn_reflns_Laue_measured_fraction_max 0.999
_diffrn_reflns_limit_h_max       24
_diffrn_reflns_limit_h_min       -23
_diffrn_reflns_limit_k_max       22
_diffrn_reflns_limit_k_min       -24
_diffrn_reflns_limit_l_max       28
_diffrn_reflns_limit_l_min       -28
_diffrn_reflns_number            39822
_diffrn_reflns_point_group_measured_fraction_full 0.999
_diffrn_reflns_point_group_measured_fraction_max 0.999
_diffrn_reflns_theta_full        25.242
_diffrn_reflns_theta_max         25.350
_diffrn_reflns_theta_min         2.217
_diffrn_ambient_environment      N~2~
_diffrn_ambient_temperature      150.01(10)
_diffrn_detector                 'CCD plate'
_diffrn_detector_area_resol_mean 8.0714
_diffrn_detector_type            Eos
_diffrn_measured_fraction_theta_full 0.999
_diffrn_measured_fraction_theta_max 0.999
_diffrn_measurement_details      
;
List of Runs (angles in degrees, time in seconds):

  # Type    Start    End  Width  t~exp~   \w     \q     \k     \f   Frames
#--------------------------------------------------------------------------
  1  \w    -34.00  39.80   0.90    2.00    --  -17.77  57.00 120.00   82
  2  \w    -80.00 -53.00   0.90    2.00    --  -17.77 137.00  16.00   30
  3  \w      1.00  40.60   0.90    2.00    --   18.86 -37.00-180.00   44
  4  \w    -86.00  11.20   0.90    2.00    --  -17.77 -77.00-180.00  108
;
_diffrn_measurement_device       'four-circle diffractometer'
_diffrn_measurement_device_type  'SuperNova, Single source at offset/far, Eos'
_diffrn_measurement_method       '\w scans'
_diffrn_orient_matrix_type       
'CrysAlisPro convention (1999,Acta A55,543-557)'
_diffrn_orient_matrix_UB_11      0.0082720000
_diffrn_orient_matrix_UB_12      -0.0337615000
_diffrn_orient_matrix_UB_13      -0.0037865000
_diffrn_orient_matrix_UB_21      0.0309992000
_diffrn_orient_matrix_UB_22      0.0093072000
_diffrn_orient_matrix_UB_23      -0.0119125000
_diffrn_orient_matrix_UB_31      0.0150047000
_diffrn_orient_matrix_UB_32      -0.0005845000
_diffrn_orient_matrix_UB_33      0.0267312000
_diffrn_radiation_monochromator  mirror
_diffrn_radiation_probe          x-ray
_diffrn_radiation_type           MoK\a
_diffrn_radiation_wavelength     0.71073
_diffrn_source                   'micro-focus sealed X-ray tube'
_diffrn_source_type              'SuperNova (Mo) X-ray Source'
_reflns_Friedel_coverage         0.000
_reflns_Friedel_fraction_full    .
_reflns_Friedel_fraction_max     .
_reflns_number_gt                7087
_reflns_number_total             8929
_reflns_odcompleteness_completeness 99.88
_reflns_odcompleteness_iscentric 1
_reflns_odcompleteness_theta     26.32
_reflns_special_details          
;
 Reflections were merged by SHELXL according to the crystal
 class for the calculation of statistics and refinement.
 
 _reflns_Friedel_fraction is defined as the number of unique
 Friedel pairs measured divided by the number that would be
 possible theoretically, ignoring centric projections and
 systematic absences.
;
_reflns_threshold_expression     'I > 2\s(I)'
_computing_cell_refinement       'CrysAlisPro 1.171.39.30c (Rigaku OD, 2017)'
_computing_data_collection       'CrysAlisPro 1.171.39.30c (Rigaku OD, 2017)'
_computing_data_reduction        'CrysAlisPro 1.171.39.30c (Rigaku OD, 2017)'
_computing_molecular_graphics    'Olex2 (Dolomanov et al., 2009)'
_computing_publication_material  'Olex2 (Dolomanov et al., 2009)'
_computing_structure_refinement  'ShelXL (Sheldrick, 2015)'
_computing_structure_solution    'ShelXT (Sheldrick, 2015)'
_refine_diff_density_max         1.172
_refine_diff_density_min         -0.564
_refine_diff_density_rms         0.103
_refine_ls_extinction_coef       .
_refine_ls_extinction_method     none
_refine_ls_goodness_of_fit_ref   1.047
_refine_ls_hydrogen_treatment    constr
_refine_ls_matrix_type           full
_refine_ls_number_parameters     421
_refine_ls_number_reflns         8929
_refine_ls_number_restraints     9
_refine_ls_R_factor_all          0.0488
_refine_ls_R_factor_gt           0.0342
_refine_ls_restrained_S_all      1.050
_refine_ls_shift/su_max          0.003
_refine_ls_shift/su_mean         0.000
_refine_ls_structure_factor_coef Fsqd
_refine_ls_weighting_details     
'w=1/[\s^2^(Fo^2^)+(0.0194P)^2^+11.4398P] where P=(Fo^2^+2Fc^2^)/3'
_refine_ls_weighting_scheme      calc
_refine_ls_wR_factor_gt          0.0659
_refine_ls_wR_factor_ref         0.0731

_olex2_refinement_description    
;
1. Fixed Uiso
 At 1.2 times of:
  All C(H) groups, All C(H,H) groups
 At 1.5 times of:
  All C(H,H,H) groups
2. Restrained distances
 C38-C37 = C38-C39 = C39-C40 = C40-C41 = C42-C41
 1.51 with sigma of 0.01
 C37-C39
 2.45 with sigma of 0.01
 C38-C40
 2.45 with sigma of 0.01
 C39-C41
 2.45 with sigma of 0.01
 C40-C42
 2.45 with sigma of 0.01
3. Others
 Fixed Sof: C37(0.5) H37A(0.5) H37B(0.5) H37C(0.5) C38(0.5) H38A(0.5)
 H38B(0.5) C39(0.5) H39A(0.5) H39B(0.5) C40(0.5) H40A(0.5) H40B(0.5) C41(0.5)
 H41A(0.5) H41B(0.5) C42(0.5) H42A(0.5) H42B(0.5) H42C(0.5)
4.a Ternary CH refined with riding coordinates:
 C1(H1), C4(H4), C7(H7), C10(H10), C13(H13), C16(H16), C19(H19), C22(H22),
 C25(H25), C28(H28), C31(H31), C34(H34)
4.b Secondary CH2 refined with riding coordinates:
 C38(H38A,H38B), C39(H39A,H39B), C40(H40A,H40B), C41(H41A,H41B)
4.c Me refined with riding coordinates:
 C2(H2A,H2B,H2C), C3(H3A,H3B,H3C), C5(H5A,H5B,H5C), C6(H6A,H6B,H6C), C8(H8A,
 H8B,H8C), C9(H9A,H9B,H9C), C11(H11A,H11B,H11C), C12(H12A,H12B,H12C), C14(H14A,
 H14B,H14C), C15(H15A,H15B,H15C), C17(H17A,H17B,H17C), C18(H18A,H18B,H18C),
 C20(H20A,H20B,H20C), C21(H21A,H21B,H21C), C23(H23A,H23B,H23C), C24(H24A,H24B,
 H24C), C26(H26A,H26B,H26C), C27(H27A,H27B,H27C), C29(H29A,H29B,H29C), C30(H30A,
 H30B,H30C), C32(H32A,H32B,H32C), C33(H33A,H33B,H33C), C35(H35A,H35B,H35C),
 C36(H36A,H36B,H36C), C37(H37A,H37B,H37C), C42(H42A,H42B,H42C)
;
_atom_sites_solution_hydrogens   geom
_atom_sites_solution_primary     ?
_atom_sites_solution_secondary   ?
loop_
_atom_site_label
_atom_site_type_symbol
_atom_site_fract_x
_atom_site_fract_y
_atom_site_fract_z
_atom_site_U_iso_or_equiv
_atom_site_adp_type
_atom_site_occupancy
_atom_site_site_symmetry_order
_atom_site_calc_flag
_atom_site_refinement_flags_posn
_atom_site_refinement_flags_adp
_atom_site_refinement_flags_occupancy
_atom_site_disorder_assembly
_atom_site_disorder_group
Sm1 Sm 0.44591(2) 0.54426(2) 0.73081(2) 0.01626(6) Uani 1 1 d . . . . .
I1 I 0.55633(2) 0.44435(2) 0.71512(2) 0.02690(8) Uani 1 1 d . . . . .
Si1 Si 0.45971(5) 0.66455(5) 0.82560(4) 0.0172(2) Uani 1 1 d . . . . .
Si2 Si 0.39064(5) 0.53210(6) 0.86746(4) 0.0182(2) Uani 1 1 d . . . . .
Si3 Si 0.31682(5) 0.52288(6) 0.64466(4) 0.0169(2) Uani 1 1 d . . . . .
Si4 Si 0.42889(5) 0.61777(5) 0.59982(4) 0.0165(2) Uani 1 1 d . . . . .
N1 N 0.42469(13) 0.58693(15) 0.81880(12) 0.0154(7) Uani 1 1 d . . . . .
N2 N 0.39111(14) 0.56659(15) 0.64950(12) 0.0164(7) Uani 1 1 d . . . . .
C1 C 0.50969(19) 0.6755(2) 0.75755(15) 0.0223(9) Uani 1 1 d . . . . .
H1 H 0.480812 0.659471 0.727555 0.027 Uiso 1 1 calc R . . . .
C2 C 0.57345(18) 0.6334(2) 0.75518(17) 0.0294(10) Uani 1 1 d . . . . .
H2A H 0.562858 0.588461 0.764469 0.044 Uiso 1 1 calc R . . . .
H2B H 0.591842 0.635076 0.718330 0.044 Uiso 1 1 calc R . . . .
H2C H 0.605475 0.650281 0.781258 0.044 Uiso 1 1 calc R . . . .
C3 C 0.5277(2) 0.7472(2) 0.74257(17) 0.0356(11) Uani 1 1 d . . . . .
H3A H 0.488219 0.774032 0.743911 0.053 Uiso 1 1 calc R . . . .
H3B H 0.559846 0.763717 0.768692 0.053 Uiso 1 1 calc R . . . .
H3C H 0.546213 0.748512 0.705764 0.053 Uiso 1 1 calc R . . . .
C4 C 0.40270(19) 0.7390(2) 0.82732(15) 0.0262(10) Uani 1 1 d . . . . .
H4 H 0.432633 0.776896 0.822694 0.031 Uiso 1 1 calc R . . . .
C5 C 0.3547(2) 0.7431(2) 0.77741(17) 0.0368(12) Uani 1 1 d . . . . .
H5A H 0.378683 0.734024 0.743716 0.055 Uiso 1 1 calc R . . . .
H5B H 0.319558 0.711292 0.781907 0.055 Uiso 1 1 calc R . . . .
H5C H 0.335785 0.786674 0.775487 0.055 Uiso 1 1 calc R . . . .
C6 C 0.3646(2) 0.7535(2) 0.88101(16) 0.0355(11) Uani 1 1 d . . . . .
H6A H 0.394572 0.750894 0.912066 0.053 Uiso 1 1 calc R . . . .
H6B H 0.345701 0.797033 0.879130 0.053 Uiso 1 1 calc R . . . .
H6C H 0.329473 0.721650 0.885549 0.053 Uiso 1 1 calc R . . . .
C7 C 0.51820(18) 0.6748(2) 0.88759(15) 0.0222(9) Uani 1 1 d . . . . .
H7 H 0.489557 0.670579 0.920445 0.027 Uiso 1 1 calc R . . . .
C8 C 0.57288(18) 0.6227(2) 0.89538(16) 0.0282(10) Uani 1 1 d . . . . .
H8A H 0.553692 0.579374 0.892516 0.042 Uiso 1 1 calc R . . . .
H8B H 0.606299 0.628140 0.867124 0.042 Uiso 1 1 calc R . . . .
H8C H 0.592932 0.627952 0.931381 0.042 Uiso 1 1 calc R . . . .
C9 C 0.5499(2) 0.7439(2) 0.89231(17) 0.0345(11) Uani 1 1 d . . . . .
H9A H 0.516100 0.776980 0.887493 0.052 Uiso 1 1 calc R . . . .
H9B H 0.570051 0.748774 0.928325 0.052 Uiso 1 1 calc R . . . .
H9C H 0.583418 0.748961 0.864068 0.052 Uiso 1 1 calc R . . . .
C10 C 0.42609(18) 0.44850(19) 0.84559(16) 0.0218(9) Uani 1 1 d . . . . .
H10 H 0.426494 0.449697 0.804833 0.026 Uiso 1 1 calc R . . . .
C11 C 0.49960(19) 0.4396(2) 0.86230(17) 0.0304(10) Uani 1 1 d . . . . .
H11A H 0.524156 0.478825 0.852951 0.046 Uiso 1 1 calc R . . . .
H11B H 0.502454 0.431998 0.901646 0.046 Uiso 1 1 calc R . . . .
H11C H 0.518114 0.402561 0.842753 0.046 Uiso 1 1 calc R . . . .
C12 C 0.3863(2) 0.3859(2) 0.86043(18) 0.0323(11) Uani 1 1 d . . . . .
H12A H 0.340455 0.391683 0.849904 0.048 Uiso 1 1 calc R . . . .
H12B H 0.404651 0.348711 0.840881 0.048 Uiso 1 1 calc R . . . .
H12C H 0.388990 0.378148 0.899773 0.048 Uiso 1 1 calc R . . . .
C13 C 0.29576(18) 0.5276(2) 0.86073(16) 0.0242(9) Uani 1 1 d . . . . .
H13 H 0.287350 0.504873 0.825426 0.029 Uiso 1 1 calc R . . . .
C14 C 0.26189(19) 0.5947(2) 0.85524(16) 0.0316(11) Uani 1 1 d . . . . .
H14A H 0.284724 0.620513 0.827692 0.047 Uiso 1 1 calc R . . . .
H14B H 0.216258 0.588548 0.844205 0.047 Uiso 1 1 calc R . . . .
H14C H 0.263357 0.617181 0.890366 0.047 Uiso 1 1 calc R . . . .
C15 C 0.25825(19) 0.4873(2) 0.90504(17) 0.0354(11) Uani 1 1 d . . . . .
H15A H 0.278982 0.444797 0.909038 0.053 Uiso 1 1 calc R . . . .
H15B H 0.259728 0.510275 0.939953 0.053 Uiso 1 1 calc R . . . .
H15C H 0.212628 0.481642 0.893791 0.053 Uiso 1 1 calc R . . . .
C16 C 0.41446(19) 0.5479(2) 0.94281(15) 0.0223(9) Uani 1 1 d . . . . .
H16 H 0.461796 0.560122 0.942578 0.027 Uiso 1 1 calc R . . . .
C17 C 0.3772(2) 0.6058(2) 0.96972(16) 0.0296(10) Uani 1 1 d . . . . .
H17A H 0.380384 0.643976 0.946111 0.044 Uiso 1 1 calc R . . . .
H17B H 0.331129 0.594256 0.974664 0.044 Uiso 1 1 calc R . . . .
H17C H 0.396806 0.615596 1.005227 0.044 Uiso 1 1 calc R . . . .
C18 C 0.4083(2) 0.4879(2) 0.98164(16) 0.0324(11) Uani 1 1 d . . . . .
H18A H 0.431353 0.450950 0.965590 0.049 Uiso 1 1 calc R . . . .
H18B H 0.427751 0.498341 1.017084 0.049 Uiso 1 1 calc R . . . .
H18C H 0.362073 0.477001 0.986521 0.049 Uiso 1 1 calc R . . . .
C19 C 0.31539(18) 0.4675(2) 0.70950(16) 0.0223(9) Uani 1 1 d . . . . .
H19 H 0.332338 0.494402 0.740292 0.027 Uiso 1 1 calc R . . . .
C20 C 0.3617(2) 0.4071(2) 0.70524(18) 0.0313(10) Uani 1 1 d . . . . .
H20A H 0.405574 0.421268 0.694424 0.047 Uiso 1 1 calc R . . . .
H20B H 0.364004 0.385409 0.740695 0.047 Uiso 1 1 calc R . . . .
H20C H 0.344498 0.376986 0.677939 0.047 Uiso 1 1 calc R . . . .
C21 C 0.24524(19) 0.4439(2) 0.72689(16) 0.0304(11) Uani 1 1 d . . . . .
H21A H 0.215889 0.481234 0.729667 0.046 Uiso 1 1 calc R . . . .
H21B H 0.228322 0.413661 0.699529 0.046 Uiso 1 1 calc R . . . .
H21C H 0.247828 0.422085 0.762286 0.046 Uiso 1 1 calc R . . . .
C22 C 0.24476(18) 0.5828(2) 0.64814(15) 0.0225(9) Uani 1 1 d . . . . .
H22 H 0.257719 0.619368 0.623713 0.027 Uiso 1 1 calc R . . . .
C23 C 0.23954(19) 0.6135(2) 0.70608(16) 0.0302(10) Uani 1 1 d . . . . .
H23A H 0.283150 0.626403 0.718584 0.045 Uiso 1 1 calc R . . . .
H23B H 0.211129 0.651691 0.704555 0.045 Uiso 1 1 calc R . . . .
H23C H 0.221052 0.581829 0.731467 0.045 Uiso 1 1 calc R . . . .
C24 C 0.17535(19) 0.5621(2) 0.62789(19) 0.0361(11) Uani 1 1 d . . . . .
H24A H 0.178888 0.542855 0.591518 0.054 Uiso 1 1 calc R . . . .
H24B H 0.156786 0.530354 0.653186 0.054 Uiso 1 1 calc R . . . .
H24C H 0.146863 0.600215 0.626274 0.054 Uiso 1 1 calc R . . . .
C25 C 0.30939(17) 0.4686(2) 0.58047(16) 0.0232(9) Uani 1 1 d . . . . .
H25 H 0.301053 0.499169 0.549625 0.028 Uiso 1 1 calc R . . . .
C26 C 0.37227(19) 0.4301(2) 0.56378(17) 0.0318(11) Uani 1 1 d . . . . .
H26A H 0.410007 0.459330 0.563787 0.048 Uiso 1 1 calc R . . . .
H26B H 0.379756 0.394973 0.589880 0.048 Uiso 1 1 calc R . . . .
H26C H 0.366394 0.411900 0.527223 0.048 Uiso 1 1 calc R . . . .
C27 C 0.24976(19) 0.4204(2) 0.58007(17) 0.0327(11) Uani 1 1 d . . . . .
H27A H 0.209878 0.443639 0.590425 0.049 Uiso 1 1 calc R . . . .
H27B H 0.244469 0.402260 0.543437 0.049 Uiso 1 1 calc R . . . .
H27C H 0.257831 0.385333 0.606093 0.049 Uiso 1 1 calc R . . . .
C28 C 0.52143(17) 0.5968(2) 0.60774(16) 0.0221(9) Uani 1 1 d . . . . .
H28 H 0.527121 0.588517 0.647621 0.027 Uiso 1 1 calc R . . . .
C29 C 0.53973(18) 0.5310(2) 0.57999(16) 0.0263(10) Uani 1 1 d . . . . .
H29A H 0.506454 0.498551 0.588772 0.039 Uiso 1 1 calc R . . . .
H29B H 0.541813 0.536952 0.540408 0.039 Uiso 1 1 calc R . . . .
H29C H 0.582378 0.516460 0.593440 0.039 Uiso 1 1 calc R . . . .
C30 C 0.57399(19) 0.6491(2) 0.59413(18) 0.0319(11) Uani 1 1 d . . . . .
H30A H 0.562133 0.690055 0.611655 0.048 Uiso 1 1 calc R . . . .
H30B H 0.616719 0.634770 0.607607 0.048 Uiso 1 1 calc R . . . .
H30C H 0.576155 0.655261 0.554575 0.048 Uiso 1 1 calc R . . . .
C31 C 0.40257(17) 0.6019(2) 0.52462(15) 0.0202(9) Uani 1 1 d . . . . .
H31 H 0.401162 0.553872 0.519909 0.024 Uiso 1 1 calc R . . . .
C32 C 0.33268(18) 0.6279(2) 0.50893(15) 0.0279(10) Uani 1 1 d . . . . .
H32A H 0.300540 0.612089 0.535384 0.042 Uiso 1 1 calc R . . . .
H32B H 0.332987 0.675325 0.509181 0.042 Uiso 1 1 calc R . . . .
H32C H 0.321026 0.612436 0.472444 0.042 Uiso 1 1 calc R . . . .
C33 C 0.45263(19) 0.6282(2) 0.48139(16) 0.0286(10) Uani 1 1 d . . . . .
H33A H 0.496604 0.612670 0.490338 0.043 Uiso 1 1 calc R . . . .
H33B H 0.440274 0.612769 0.445071 0.043 Uiso 1 1 calc R . . . .
H33C H 0.452235 0.675658 0.481807 0.043 Uiso 1 1 calc R . . . .
C34 C 0.41676(18) 0.70916(19) 0.61675(15) 0.0211(9) Uani 1 1 d . . . . .
H34 H 0.442068 0.717268 0.650965 0.025 Uiso 1 1 calc R . . . .
C35 C 0.34441(19) 0.7290(2) 0.62963(17) 0.0304(10) Uani 1 1 d . . . . .
H35A H 0.326051 0.699183 0.656644 0.046 Uiso 1 1 calc R . . . .
H35B H 0.343582 0.773193 0.644154 0.046 Uiso 1 1 calc R . . . .
H35C H 0.318363 0.727094 0.596149 0.046 Uiso 1 1 calc R . . . .
C36 C 0.4443(2) 0.7582(2) 0.57334(17) 0.0336(11) Uani 1 1 d . . . . .
H36A H 0.489620 0.746785 0.564550 0.050 Uiso 1 1 calc R . . . .
H36B H 0.417623 0.756041 0.540221 0.050 Uiso 1 1 calc R . . . .
H36C H 0.442842 0.802141 0.588227 0.050 Uiso 1 1 calc R . . . .
C37 C 0.2388(12) 0.2541(16) 0.7451(4) 0.110(6) Uiso 0.5 1 d D . P A -1
H37A H 0.265115 0.236838 0.715117 0.165 Uiso 0.5 1 calc R . P A -1
H37B H 0.194985 0.234874 0.743998 0.165 Uiso 0.5 1 calc R . P A -1
H37C H 0.235251 0.301216 0.741481 0.165 Uiso 0.5 1 calc R . P A -1
C38 C 0.2714(6) 0.2376(8) 0.7994(4) 0.093(5) Uiso 0.5 1 d D . P A -1
H38A H 0.275680 0.190022 0.802385 0.112 Uiso 0.5 1 calc R . P A -1
H38B H 0.315941 0.256356 0.799868 0.112 Uiso 0.5 1 calc R . P A -1
C39 C 0.2336(6) 0.2627(8) 0.8481(4) 0.081(4) Uiso 0.5 1 d D . P A -1
H39A H 0.229598 0.310381 0.845465 0.097 Uiso 0.5 1 calc R . P A -1
H39B H 0.188909 0.244181 0.847703 0.097 Uiso 0.5 1 calc R . P A -1
C40 C 0.2669(7) 0.2451(10) 0.9009(4) 0.092(5) Uiso 0.5 1 d D . P A -1
H40A H 0.272296 0.197551 0.902357 0.110 Uiso 0.5 1 calc R . P A -1
H40B H 0.311155 0.264631 0.901130 0.110 Uiso 0.5 1 calc R . P A -1
C41 C 0.2314(7) 0.2666(9) 0.9508(5) 0.118(6) Uiso 0.5 1 d D . P A -1
H41A H 0.188362 0.244734 0.952326 0.142 Uiso 0.5 1 calc R . P A -1
H41B H 0.223560 0.313802 0.948685 0.142 Uiso 0.5 1 calc R . P A -1
C42 C 0.2697(9) 0.2514(14) 1.0034(4) 0.156(9) Uiso 0.5 1 d D . P A -1
H42A H 0.244699 0.266214 1.035021 0.234 Uiso 0.5 1 calc R . P A -1
H42B H 0.276863 0.204560 1.006048 0.234 Uiso 0.5 1 calc R . P A -1
H42C H 0.312049 0.273605 1.002408 0.234 Uiso 0.5 1 calc R . P A -1

loop_
_atom_site_aniso_label
_atom_site_aniso_U_11
_atom_site_aniso_U_22
_atom_site_aniso_U_33
_atom_site_aniso_U_23
_atom_site_aniso_U_13
_atom_site_aniso_U_12
Sm1 0.01682(11) 0.01678(12) 0.01518(11) -0.00028(8) -0.00042(7) 0.00357(8)
I1 0.02339(15) 0.02618(17) 0.03113(16) 0.00135(12) 0.00251(11) 0.00984(12)
Si1 0.0217(6) 0.0134(6) 0.0166(6) -0.0006(5) -0.0028(4) 0.0024(5)
Si2 0.0182(6) 0.0181(6) 0.0182(6) 0.0001(5) 0.0023(4) 0.0011(5)
Si3 0.0156(5) 0.0195(6) 0.0156(5) -0.0004(5) 0.0009(4) -0.0008(4)
Si4 0.0185(5) 0.0155(6) 0.0156(5) 0.0004(5) 0.0012(4) -0.0006(4)
N1 0.0163(16) 0.0149(18) 0.0150(16) -0.0017(14) -0.0002(12) 0.0021(13)
N2 0.0160(16) 0.0170(19) 0.0163(17) -0.0009(14) 0.0012(12) -0.0002(13)
C1 0.030(2) 0.017(2) 0.020(2) 0.0003(18) -0.0021(16) -0.0059(18)
C2 0.028(2) 0.032(3) 0.028(2) -0.003(2) 0.0054(17) -0.005(2)
C3 0.052(3) 0.023(3) 0.031(3) 0.004(2) 0.004(2) -0.014(2)
C4 0.031(2) 0.022(2) 0.026(2) -0.0012(19) -0.0069(17) 0.0035(19)
C5 0.045(3) 0.029(3) 0.037(3) 0.002(2) -0.016(2) 0.014(2)
C6 0.044(3) 0.030(3) 0.032(3) -0.007(2) -0.0040(19) 0.011(2)
C7 0.021(2) 0.026(3) 0.019(2) 0.0000(18) -0.0024(15) 0.0012(18)
C8 0.025(2) 0.031(3) 0.028(2) 0.006(2) -0.0078(17) -0.0011(19)
C9 0.041(3) 0.029(3) 0.034(3) -0.004(2) -0.0097(19) -0.007(2)
C10 0.027(2) 0.016(2) 0.022(2) 0.0004(18) 0.0018(16) -0.0004(17)
C11 0.034(2) 0.030(3) 0.027(2) -0.001(2) -0.0015(18) 0.012(2)
C12 0.039(3) 0.020(3) 0.037(3) -0.001(2) 0.0091(19) -0.004(2)
C13 0.025(2) 0.028(3) 0.020(2) -0.0072(19) 0.0010(16) -0.0018(19)
C14 0.023(2) 0.046(3) 0.025(2) 0.005(2) 0.0009(17) 0.004(2)
C15 0.024(2) 0.037(3) 0.045(3) -0.001(2) 0.0144(19) -0.002(2)
C16 0.027(2) 0.021(2) 0.018(2) 0.0046(18) -0.0013(16) 0.0011(18)
C17 0.037(2) 0.032(3) 0.020(2) -0.001(2) -0.0014(17) -0.001(2)
C18 0.040(3) 0.034(3) 0.023(2) 0.005(2) 0.0036(18) 0.001(2)
C19 0.022(2) 0.024(2) 0.021(2) -0.0011(18) 0.0006(16) -0.0123(18)
C20 0.037(3) 0.024(3) 0.033(3) 0.006(2) -0.0055(19) -0.005(2)
C21 0.026(2) 0.038(3) 0.028(2) 0.009(2) 0.0030(17) -0.012(2)
C22 0.022(2) 0.024(2) 0.022(2) 0.0016(18) 0.0016(16) 0.0027(18)
C23 0.028(2) 0.035(3) 0.027(2) -0.004(2) 0.0074(17) 0.006(2)
C24 0.024(2) 0.039(3) 0.045(3) -0.002(2) -0.0061(19) 0.007(2)
C25 0.021(2) 0.029(3) 0.019(2) -0.0015(19) 0.0000(15) -0.0027(18)
C26 0.034(2) 0.032(3) 0.029(2) -0.009(2) 0.0074(18) -0.002(2)
C27 0.030(2) 0.036(3) 0.032(2) -0.009(2) -0.0007(19) -0.011(2)
C28 0.020(2) 0.029(3) 0.017(2) -0.0006(18) 0.0004(15) -0.0022(18)
C29 0.021(2) 0.030(3) 0.027(2) 0.001(2) 0.0028(16) 0.0042(19)
C30 0.025(2) 0.034(3) 0.037(3) -0.002(2) 0.0038(18) -0.008(2)
C31 0.026(2) 0.016(2) 0.018(2) -0.0023(18) 0.0024(15) -0.0022(17)
C32 0.029(2) 0.036(3) 0.019(2) 0.001(2) -0.0008(16) -0.002(2)
C33 0.033(2) 0.032(3) 0.021(2) 0.002(2) 0.0049(17) 0.002(2)
C34 0.030(2) 0.014(2) 0.019(2) 0.0012(17) -0.0037(16) -0.0013(17)
C35 0.042(3) 0.017(2) 0.032(2) -0.001(2) 0.0000(19) 0.007(2)
C36 0.048(3) 0.020(3) 0.033(3) 0.006(2) 0.002(2) -0.004(2)

_geom_special_details            
;
 All esds (except the esd in the dihedral angle between two l.s. planes)
 are estimated using the full covariance matrix.  The cell esds are taken
 into account individually in the estimation of esds in distances, angles
 and torsion angles; correlations between esds in cell parameters are only
 used when they are defined by crystal symmetry.  An approximate (isotropic)
 treatment of cell esds is used for estimating esds involving l.s. planes.
;
loop_
_geom_bond_atom_site_label_1
_geom_bond_atom_site_label_2
_geom_bond_distance
_geom_bond_site_symmetry_2
_geom_bond_publ_flag
Sm1 I1 3.0207(3) . ?
Sm1 N1 2.324(3) . ?
Sm1 N2 2.287(3) . ?
Sm1 C1 3.018(4) . ?
Si1 N1 1.728(3) . ?
Si1 C1 1.931(4) . ?
Si1 C4 1.891(4) . ?
Si1 C7 1.907(4) . ?
Si2 N1 1.751(3) . ?
Si2 C10 1.909(4) . ?
Si2 C13 1.910(4) . ?
Si2 C16 1.900(4) . ?
Si3 N2 1.735(3) . ?
Si3 C19 1.920(4) . ?
Si3 C22 1.887(4) . ?
Si3 C25 1.900(4) . ?
Si4 N2 1.753(3) . ?
Si4 C28 1.911(4) . ?
Si4 C31 1.910(4) . ?
Si4 C34 1.910(4) . ?
C1 H1 0.9800 . ?
C1 C2 1.537(5) . ?
C1 C3 1.537(5) . ?
C2 H2A 0.9600 . ?
C2 H2B 0.9600 . ?
C2 H2C 0.9600 . ?
C3 H3A 0.9600 . ?
C3 H3B 0.9600 . ?
C3 H3C 0.9600 . ?
C4 H4 0.9800 . ?
C4 C5 1.540(5) . ?
C4 C6 1.528(5) . ?
C5 H5A 0.9600 . ?
C5 H5B 0.9600 . ?
C5 H5C 0.9600 . ?
C6 H6A 0.9600 . ?
C6 H6B 0.9600 . ?
C6 H6C 0.9600 . ?
C7 H7 0.9800 . ?
C7 C8 1.532(5) . ?
C7 C9 1.541(5) . ?
C8 H8A 0.9600 . ?
C8 H8B 0.9600 . ?
C8 H8C 0.9600 . ?
C9 H9A 0.9600 . ?
C9 H9B 0.9600 . ?
C9 H9C 0.9600 . ?
C10 H10 0.9800 . ?
C10 C11 1.537(5) . ?
C10 C12 1.539(5) . ?
C11 H11A 0.9600 . ?
C11 H11B 0.9600 . ?
C11 H11C 0.9600 . ?
C12 H12A 0.9600 . ?
C12 H12B 0.9600 . ?
C12 H12C 0.9600 . ?
C13 H13 0.9800 . ?
C13 C14 1.523(5) . ?
C13 C15 1.538(5) . ?
C14 H14A 0.9600 . ?
C14 H14B 0.9600 . ?
C14 H14C 0.9600 . ?
C15 H15A 0.9600 . ?
C15 H15B 0.9600 . ?
C15 H15C 0.9600 . ?
C16 H16 0.9800 . ?
C16 C17 1.533(5) . ?
C16 C18 1.536(5) . ?
C17 H17A 0.9600 . ?
C17 H17B 0.9600 . ?
C17 H17C 0.9600 . ?
C18 H18A 0.9600 . ?
C18 H18B 0.9600 . ?
C18 H18C 0.9600 . ?
C19 H19 0.9800 . ?
C19 C20 1.538(5) . ?
C19 C21 1.542(5) . ?
C20 H20A 0.9600 . ?
C20 H20B 0.9600 . ?
C20 H20C 0.9600 . ?
C21 H21A 0.9600 . ?
C21 H21B 0.9600 . ?
C21 H21C 0.9600 . ?
C22 H22 0.9800 . ?
C22 C23 1.529(5) . ?
C22 C24 1.532(5) . ?
C23 H23A 0.9600 . ?
C23 H23B 0.9600 . ?
C23 H23C 0.9600 . ?
C24 H24A 0.9600 . ?
C24 H24B 0.9600 . ?
C24 H24C 0.9600 . ?
C25 H25 0.9800 . ?
C25 C26 1.535(5) . ?
C25 C27 1.542(5) . ?
C26 H26A 0.9600 . ?
C26 H26B 0.9600 . ?
C26 H26C 0.9600 . ?
C27 H27A 0.9600 . ?
C27 H27B 0.9600 . ?
C27 H27C 0.9600 . ?
C28 H28 0.9800 . ?
C28 C29 1.534(5) . ?
C28 C30 1.528(5) . ?
C29 H29A 0.9600 . ?
C29 H29B 0.9600 . ?
C29 H29C 0.9600 . ?
C30 H30A 0.9600 . ?
C30 H30B 0.9600 . ?
C30 H30C 0.9600 . ?
C31 H31 0.9800 . ?
C31 C32 1.542(5) . ?
C31 C33 1.539(5) . ?
C32 H32A 0.9600 . ?
C32 H32B 0.9600 . ?
C32 H32C 0.9600 . ?
C33 H33A 0.9600 . ?
C33 H33B 0.9600 . ?
C33 H33C 0.9600 . ?
C34 H34 0.9800 . ?
C34 C35 1.536(5) . ?
C34 C36 1.542(5) . ?
C35 H35A 0.9600 . ?
C35 H35B 0.9600 . ?
C35 H35C 0.9600 . ?
C36 H36A 0.9600 . ?
C36 H36B 0.9600 . ?
C36 H36C 0.9600 . ?
C37 H37A 0.9600 . ?
C37 H37B 0.9600 . ?
C37 H37C 0.9600 . ?
C37 C38 1.496(8) . ?
C38 H38A 0.9700 . ?
C38 H38B 0.9700 . ?
C38 C39 1.484(8) . ?
C39 H39A 0.9700 . ?
C39 H39B 0.9700 . ?
C39 C40 1.479(8) . ?
C40 H40A 0.9700 . ?
C40 H40B 0.9700 . ?
C40 C41 1.461(8) . ?
C41 H41A 0.9700 . ?
C41 H41B 0.9700 . ?
C41 C42 1.510(9) . ?
C42 H42A 0.9600 . ?
C42 H42B 0.9600 . ?
C42 H42C 0.9600 . ?

loop_
_geom_angle_atom_site_label_1
_geom_angle_atom_site_label_2
_geom_angle_atom_site_label_3
_geom_angle
_geom_angle_site_symmetry_1
_geom_angle_site_symmetry_3
_geom_angle_publ_flag
N1 Sm1 I1 119.76(7) . . ?
N1 Sm1 C1 63.66(10) . . ?
N2 Sm1 I1 112.16(7) . . ?
N2 Sm1 N1 128.06(10) . . ?
N2 Sm1 C1 102.20(11) . . ?
C1 Sm1 I1 107.82(7) . . ?
N1 Si1 C1 103.60(16) . . ?
N1 Si1 C4 118.76(16) . . ?
N1 Si1 C7 114.96(16) . . ?
C4 Si1 C1 103.89(18) . . ?
C4 Si1 C7 105.52(17) . . ?
C7 Si1 C1 109.32(17) . . ?
N1 Si2 C10 103.47(16) . . ?
N1 Si2 C13 111.18(16) . . ?
N1 Si2 C16 115.62(16) . . ?
C10 Si2 C13 107.74(18) . . ?
C16 Si2 C10 108.56(17) . . ?
C16 Si2 C13 109.80(17) . . ?
N2 Si3 C19 104.84(15) . . ?
N2 Si3 C22 108.99(17) . . ?
N2 Si3 C25 114.61(15) . . ?
C22 Si3 C19 109.14(17) . . ?
C22 Si3 C25 110.34(17) . . ?
C25 Si3 C19 108.68(18) . . ?
N2 Si4 C28 102.71(16) . . ?
N2 Si4 C31 115.24(16) . . ?
N2 Si4 C34 111.86(16) . . ?
C31 Si4 C28 108.96(16) . . ?
C34 Si4 C28 108.48(17) . . ?
C34 Si4 C31 109.21(17) . . ?
Si1 N1 Sm1 110.47(14) . . ?
Si1 N1 Si2 132.15(18) . . ?
Si2 N1 Sm1 116.35(15) . . ?
Si3 N2 Sm1 111.61(15) . . ?
Si3 N2 Si4 128.76(17) . . ?
Si4 N2 Sm1 119.46(14) . . ?
Sm1 C1 H1 45.7 . . ?
Si1 C1 Sm1 81.93(13) . . ?
Si1 C1 H1 106.2 . . ?
C2 C1 Sm1 81.7(2) . . ?
C2 C1 Si1 113.5(3) . . ?
C2 C1 H1 106.2 . . ?
C3 C1 Sm1 151.7(3) . . ?
C3 C1 Si1 115.4(3) . . ?
C3 C1 H1 106.2 . . ?
C3 C1 C2 108.7(3) . . ?
C1 C2 H2A 109.5 . . ?
C1 C2 H2B 109.5 . . ?
C1 C2 H2C 109.5 . . ?
H2A C2 H2B 109.5 . . ?
H2A C2 H2C 109.5 . . ?
H2B C2 H2C 109.5 . . ?
C1 C3 H3A 109.5 . . ?
C1 C3 H3B 109.5 . . ?
C1 C3 H3C 109.5 . . ?
H3A C3 H3B 109.5 . . ?
H3A C3 H3C 109.5 . . ?
H3B C3 H3C 109.5 . . ?
Si1 C4 H4 104.6 . . ?
C5 C4 Si1 113.8(3) . . ?
C5 C4 H4 104.6 . . ?
C6 C4 Si1 118.2(3) . . ?
C6 C4 H4 104.6 . . ?
C6 C4 C5 109.6(3) . . ?
C4 C5 H5A 109.5 . . ?
C4 C5 H5B 109.5 . . ?
C4 C5 H5C 109.5 . . ?
H5A C5 H5B 109.5 . . ?
H5A C5 H5C 109.5 . . ?
H5B C5 H5C 109.5 . . ?
C4 C6 H6A 109.5 . . ?
C4 C6 H6B 109.5 . . ?
C4 C6 H6C 109.5 . . ?
H6A C6 H6B 109.5 . . ?
H6A C6 H6C 109.5 . . ?
H6B C6 H6C 109.5 . . ?
Si1 C7 H7 105.1 . . ?
C8 C7 Si1 117.4(3) . . ?
C8 C7 H7 105.1 . . ?
C8 C7 C9 108.7(3) . . ?
C9 C7 Si1 114.2(3) . . ?
C9 C7 H7 105.1 . . ?
C7 C8 H8A 109.5 . . ?
C7 C8 H8B 109.5 . . ?
C7 C8 H8C 109.5 . . ?
H8A C8 H8B 109.5 . . ?
H8A C8 H8C 109.5 . . ?
H8B C8 H8C 109.5 . . ?
C7 C9 H9A 109.5 . . ?
C7 C9 H9B 109.5 . . ?
C7 C9 H9C 109.5 . . ?
H9A C9 H9B 109.5 . . ?
H9A C9 H9C 109.5 . . ?
H9B C9 H9C 109.5 . . ?
Si2 C10 H10 104.9 . . ?
C11 C10 Si2 112.8(3) . . ?
C11 C10 H10 104.9 . . ?
C11 C10 C12 109.8(3) . . ?
C12 C10 Si2 118.3(3) . . ?
C12 C10 H10 104.9 . . ?
C10 C11 H11A 109.5 . . ?
C10 C11 H11B 109.5 . . ?
C10 C11 H11C 109.5 . . ?
H11A C11 H11B 109.5 . . ?
H11A C11 H11C 109.5 . . ?
H11B C11 H11C 109.5 . . ?
C10 C12 H12A 109.5 . . ?
C10 C12 H12B 109.5 . . ?
C10 C12 H12C 109.5 . . ?
H12A C12 H12B 109.5 . . ?
H12A C12 H12C 109.5 . . ?
H12B C12 H12C 109.5 . . ?
Si2 C13 H13 105.5 . . ?
C14 C13 Si2 114.1(3) . . ?
C14 C13 H13 105.5 . . ?
C14 C13 C15 108.4(3) . . ?
C15 C13 Si2 116.9(3) . . ?
C15 C13 H13 105.5 . . ?
C13 C14 H14A 109.5 . . ?
C13 C14 H14B 109.5 . . ?
C13 C14 H14C 109.5 . . ?
H14A C14 H14B 109.5 . . ?
H14A C14 H14C 109.5 . . ?
H14B C14 H14C 109.5 . . ?
C13 C15 H15A 109.5 . . ?
C13 C15 H15B 109.5 . . ?
C13 C15 H15C 109.5 . . ?
H15A C15 H15B 109.5 . . ?
H15A C15 H15C 109.5 . . ?
H15B C15 H15C 109.5 . . ?
Si2 C16 H16 106.3 . . ?
C17 C16 Si2 114.1(3) . . ?
C17 C16 H16 106.3 . . ?
C17 C16 C18 108.0(3) . . ?
C18 C16 Si2 115.2(3) . . ?
C18 C16 H16 106.3 . . ?
C16 C17 H17A 109.5 . . ?
C16 C17 H17B 109.5 . . ?
C16 C17 H17C 109.5 . . ?
H17A C17 H17B 109.5 . . ?
H17A C17 H17C 109.5 . . ?
H17B C17 H17C 109.5 . . ?
C16 C18 H18A 109.5 . . ?
C16 C18 H18B 109.5 . . ?
C16 C18 H18C 109.5 . . ?
H18A C18 H18B 109.5 . . ?
H18A C18 H18C 109.5 . . ?
H18B C18 H18C 109.5 . . ?
Si3 C19 H19 106.4 . . ?
C20 C19 Si3 113.6(3) . . ?
C20 C19 H19 106.4 . . ?
C20 C19 C21 108.8(3) . . ?
C21 C19 Si3 114.5(3) . . ?
C21 C19 H19 106.4 . . ?
C19 C20 H20A 109.5 . . ?
C19 C20 H20B 109.5 . . ?
C19 C20 H20C 109.5 . . ?
H20A C20 H20B 109.5 . . ?
H20A C20 H20C 109.5 . . ?
H20B C20 H20C 109.5 . . ?
C19 C21 H21A 109.5 . . ?
C19 C21 H21B 109.5 . . ?
C19 C21 H21C 109.5 . . ?
H21A C21 H21B 109.5 . . ?
H21A C21 H21C 109.5 . . ?
H21B C21 H21C 109.5 . . ?
Si3 C22 H22 104.9 . . ?
C23 C22 Si3 110.8(3) . . ?
C23 C22 H22 104.9 . . ?
C23 C22 C24 109.8(3) . . ?
C24 C22 Si3 120.3(3) . . ?
C24 C22 H22 104.9 . . ?
C22 C23 H23A 109.5 . . ?
C22 C23 H23B 109.5 . . ?
C22 C23 H23C 109.5 . . ?
H23A C23 H23B 109.5 . . ?
H23A C23 H23C 109.5 . . ?
H23B C23 H23C 109.5 . . ?
C22 C24 H24A 109.5 . . ?
C22 C24 H24B 109.5 . . ?
C22 C24 H24C 109.5 . . ?
H24A C24 H24B 109.5 . . ?
H24A C24 H24C 109.5 . . ?
H24B C24 H24C 109.5 . . ?
Si3 C25 H25 105.2 . . ?
C26 C25 Si3 116.2(3) . . ?
C26 C25 H25 105.2 . . ?
C26 C25 C27 108.2(3) . . ?
C27 C25 Si3 115.6(3) . . ?
C27 C25 H25 105.2 . . ?
C25 C26 H26A 109.5 . . ?
C25 C26 H26B 109.5 . . ?
C25 C26 H26C 109.5 . . ?
H26A C26 H26B 109.5 . . ?
H26A C26 H26C 109.5 . . ?
H26B C26 H26C 109.5 . . ?
C25 C27 H27A 109.5 . . ?
C25 C27 H27B 109.5 . . ?
C25 C27 H27C 109.5 . . ?
H27A C27 H27B 109.5 . . ?
H27A C27 H27C 109.5 . . ?
H27B C27 H27C 109.5 . . ?
Si4 C28 H28 104.4 . . ?
C29 C28 Si4 112.4(3) . . ?
C29 C28 H28 104.4 . . ?
C30 C28 Si4 119.6(3) . . ?
C30 C28 H28 104.4 . . ?
C30 C28 C29 110.1(3) . . ?
C28 C29 H29A 109.5 . . ?
C28 C29 H29B 109.5 . . ?
C28 C29 H29C 109.5 . . ?
H29A C29 H29B 109.5 . . ?
H29A C29 H29C 109.5 . . ?
H29B C29 H29C 109.5 . . ?
C28 C30 H30A 109.5 . . ?
C28 C30 H30B 109.5 . . ?
C28 C30 H30C 109.5 . . ?
H30A C30 H30B 109.5 . . ?
H30A C30 H30C 109.5 . . ?
H30B C30 H30C 109.5 . . ?
Si4 C31 H31 106.5 . . ?
C32 C31 Si4 115.2(3) . . ?
C32 C31 H31 106.5 . . ?
C33 C31 Si4 113.6(3) . . ?
C33 C31 H31 106.5 . . ?
C33 C31 C32 108.0(3) . . ?
C31 C32 H32A 109.5 . . ?
C31 C32 H32B 109.5 . . ?
C31 C32 H32C 109.5 . . ?
H32A C32 H32B 109.5 . . ?
H32A C32 H32C 109.5 . . ?
H32B C32 H32C 109.5 . . ?
C31 C33 H33A 109.5 . . ?
C31 C33 H33B 109.5 . . ?
C31 C33 H33C 109.5 . . ?
H33A C33 H33B 109.5 . . ?
H33A C33 H33C 109.5 . . ?
H33B C33 H33C 109.5 . . ?
Si4 C34 H34 106.0 . . ?
C35 C34 Si4 114.6(3) . . ?
C35 C34 H34 106.0 . . ?
C35 C34 C36 107.8(3) . . ?
C36 C34 Si4 115.7(3) . . ?
C36 C34 H34 106.0 . . ?
C34 C35 H35A 109.5 . . ?
C34 C35 H35B 109.5 . . ?
C34 C35 H35C 109.5 . . ?
H35A C35 H35B 109.5 . . ?
H35A C35 H35C 109.5 . . ?
H35B C35 H35C 109.5 . . ?
C34 C36 H36A 109.5 . . ?
C34 C36 H36B 109.5 . . ?
C34 C36 H36C 109.5 . . ?
H36A C36 H36B 109.5 . . ?
H36A C36 H36C 109.5 . . ?
H36B C36 H36C 109.5 . . ?
H37A C37 H37B 109.5 . . ?
H37A C37 H37C 109.5 . . ?
H37B C37 H37C 109.5 . . ?
C38 C37 H37A 109.5 . . ?
C38 C37 H37B 109.5 . . ?
C38 C37 H37C 109.5 . . ?
C37 C38 H38A 109.0 . . ?
C37 C38 H38B 109.0 . . ?
H38A C38 H38B 107.8 . . ?
C39 C38 C37 112.8(8) . . ?
C39 C38 H38A 109.0 . . ?
C39 C38 H38B 109.0 . . ?
C38 C39 H39A 109.4 . . ?
C38 C39 H39B 109.4 . . ?
H39A C39 H39B 108.0 . . ?
C40 C39 C38 111.4(7) . . ?
C40 C39 H39A 109.4 . . ?
C40 C39 H39B 109.4 . . ?
C39 C40 H40A 108.6 . . ?
C39 C40 H40B 108.6 . . ?
H40A C40 H40B 107.6 . . ?
C41 C40 C39 114.5(8) . . ?
C41 C40 H40A 108.6 . . ?
C41 C40 H40B 108.6 . . ?
C40 C41 H41A 109.2 . . ?
C40 C41 H41B 109.2 . . ?
C40 C41 C42 112.3(8) . . ?
H41A C41 H41B 107.9 . . ?
C42 C41 H41A 109.2 . . ?
C42 C41 H41B 109.2 . . ?
C41 C42 H42A 109.5 . . ?
C41 C42 H42B 109.5 . . ?
C41 C42 H42C 109.5 . . ?
H42A C42 H42B 109.5 . . ?
H42A C42 H42C 109.5 . . ?
H42B C42 H42C 109.5 . . ?

_shelx_res_file                  
;
TITL adpm350_a.res in Pccn
    adpm350.res
    created by SHELXL-2018/1 at 11:28:08 on 28-Apr-2018
REM Old TITL adpm350 in Pccn
REM SHELXT solution in Pccn
REM R1 0.098, Rweak 0.003, Alpha 0.026, Orientation as input
REM Formula found by SHELXT: C72 N5 Si8 I2 Sm2
CELL 0.71073 20.034 20.2409 24.0385 90 90 90
ZERR 8 0.0004 0.0004 0.0005 0 0 0
LATT 1
SYMM 0.5-X,0.5-Y,+Z
SYMM -X,0.5+Y,0.5-Z
SYMM 0.5+X,-Y,0.5-Z
SFAC C H I N Si Sm
UNIT 312 728 8 16 32 8
EQIV $1 0.5-X,0.5-Y,+Z
DFIX 1.51 0.01 C38 C37 C38 C39 C39 C40 C40 C41 C42 C41
DFIX 2.45 0.01 C37 C39
DFIX 2.45 0.01 C38 C40
DFIX 2.45 0.01 C39 C41
DFIX 2.45 0.01 C40 C42

L.S. 10
PLAN  20
SIZE 0.15 0.231 0.381
CONN 20 Sm1
FREE Sm1 Si3
FREE Sm1 Si1
FREE C39 C41_$1
FREE C39 C41
FREE C38 C40_$1
FREE C38 C40
BOND $H
list 4
fmap 2
acta
SHEL 100 0.83
REM <olex2.extras>
REM <HklSrc "%.\\adpm350.hkl">
REM </olex2.extras>

WGHT    0.019400   11.439799
FVAR       1.07848
SM1   6    0.445915    0.544257    0.730806    11.00000    0.01682    0.01678 =
         0.01518   -0.00028   -0.00042    0.00357
I1    3    0.556328    0.444347    0.715119    11.00000    0.02339    0.02618 =
         0.03113    0.00135    0.00251    0.00984
SI1   5    0.459710    0.664551    0.825596    11.00000    0.02167    0.01344 =
         0.01661   -0.00060   -0.00282    0.00237
SI2   5    0.390644    0.532102    0.867462    11.00000    0.01821    0.01810 =
         0.01819    0.00013    0.00228    0.00108
SI3   5    0.316822    0.522877    0.644661    11.00000    0.01557    0.01954 =
         0.01564   -0.00038    0.00095   -0.00081
SI4   5    0.428892    0.617769    0.599820    11.00000    0.01848    0.01547 =
         0.01560    0.00037    0.00123   -0.00061
N1    4    0.424690    0.586929    0.818797    11.00000    0.01628    0.01494 =
         0.01504   -0.00171   -0.00021    0.00211
N2    4    0.391111    0.566593    0.649501    11.00000    0.01595    0.01705 =
         0.01634   -0.00091    0.00117   -0.00016
C1    1    0.509687    0.675535    0.757553    11.00000    0.02975    0.01690 =
         0.02032    0.00025   -0.00213   -0.00589
AFIX  13
H1    2    0.480812    0.659471    0.727555    11.00000   -1.20000
AFIX   0
C2    1    0.573452    0.633381    0.755180    11.00000    0.02838    0.03222 =
         0.02765   -0.00326    0.00538   -0.00495
AFIX  33
H2A   2    0.562858    0.588461    0.764469    11.00000   -1.50000
H2B   2    0.591842    0.635076    0.718330    11.00000   -1.50000
H2C   2    0.605475    0.650281    0.781258    11.00000   -1.50000
AFIX   0
C3    1    0.527680    0.747172    0.742574    11.00000    0.05228    0.02320 =
         0.03136    0.00390    0.00408   -0.01372
AFIX  33
H3A   2    0.488219    0.774032    0.743911    11.00000   -1.50000
H3B   2    0.559846    0.763717    0.768692    11.00000   -1.50000
H3C   2    0.546213    0.748512    0.705764    11.00000   -1.50000
AFIX   0
C4    1    0.402695    0.739002    0.827318    11.00000    0.03053    0.02211 =
         0.02605   -0.00119   -0.00686    0.00349
AFIX  13
H4    2    0.432633    0.776896    0.822694    11.00000   -1.20000
AFIX   0
C5    1    0.354655    0.743138    0.777405    11.00000    0.04519    0.02854 =
         0.03657    0.00200   -0.01615    0.01421
AFIX  33
H5A   2    0.378683    0.734024    0.743716    11.00000   -1.50000
H5B   2    0.319558    0.711292    0.781907    11.00000   -1.50000
H5C   2    0.335785    0.786674    0.775487    11.00000   -1.50000
AFIX   0
C6    1    0.364567    0.753491    0.881005    11.00000    0.04396    0.03000 =
         0.03242   -0.00706   -0.00404    0.01131
AFIX  33
H6A   2    0.394572    0.750894    0.912066    11.00000   -1.50000
H6B   2    0.345701    0.797033    0.879130    11.00000   -1.50000
H6C   2    0.329473    0.721650    0.885549    11.00000   -1.50000
AFIX   0
C7    1    0.518198    0.674768    0.887585    11.00000    0.02137    0.02579 =
         0.01935    0.00004   -0.00237    0.00122
AFIX  13
H7    2    0.489557    0.670579    0.920445    11.00000   -1.20000
AFIX   0
C8    1    0.572883    0.622700    0.895379    11.00000    0.02548    0.03147 =
         0.02758    0.00613   -0.00779   -0.00106
AFIX  33
H8A   2    0.553692    0.579374    0.892516    11.00000   -1.50000
H8B   2    0.606299    0.628140    0.867124    11.00000   -1.50000
H8C   2    0.592932    0.627952    0.931381    11.00000   -1.50000
AFIX   0
C9    1    0.549932    0.743885    0.892314    11.00000    0.04059    0.02866 =
         0.03423   -0.00382   -0.00970   -0.00655
AFIX  33
H9A   2    0.516100    0.776980    0.887493    11.00000   -1.50000
H9B   2    0.570051    0.748774    0.928325    11.00000   -1.50000
H9C   2    0.583418    0.748961    0.864068    11.00000   -1.50000
AFIX   0
C10   1    0.426094    0.448497    0.845587    11.00000    0.02725    0.01562 =
         0.02244    0.00042    0.00175   -0.00036
AFIX  13
H10   2    0.426494    0.449697    0.804833    11.00000   -1.20000
AFIX   0
C11   1    0.499604    0.439639    0.862303    11.00000    0.03431    0.02975 =
         0.02720   -0.00143   -0.00153    0.01183
AFIX  33
H11A  2    0.524156    0.478825    0.852951    11.00000   -1.50000
H11B  2    0.502454    0.431998    0.901646    11.00000   -1.50000
H11C  2    0.518114    0.402561    0.842753    11.00000   -1.50000
AFIX   0
C12   1    0.386303    0.385866    0.860433    11.00000    0.03924    0.02046 =
         0.03715   -0.00140    0.00912   -0.00438
AFIX  33
H12A  2    0.340455    0.391683    0.849904    11.00000   -1.50000
H12B  2    0.404651    0.348711    0.840881    11.00000   -1.50000
H12C  2    0.388990    0.378148    0.899773    11.00000   -1.50000
AFIX   0
C13   1    0.295756    0.527604    0.860733    11.00000    0.02514    0.02753 =
         0.02004   -0.00721    0.00102   -0.00176
AFIX  13
H13   2    0.287350    0.504873    0.825426    11.00000   -1.20000
AFIX   0
C14   1    0.261894    0.594659    0.855242    11.00000    0.02344    0.04604 =
         0.02531    0.00514    0.00090    0.00407
AFIX  33
H14A  2    0.284724    0.620513    0.827692    11.00000   -1.50000
H14B  2    0.216258    0.588548    0.844205    11.00000   -1.50000
H14C  2    0.263357    0.617181    0.890366    11.00000   -1.50000
AFIX   0
C15   1    0.258251    0.487293    0.905041    11.00000    0.02434    0.03681 =
         0.04494   -0.00108    0.01440   -0.00247
AFIX  33
H15A  2    0.278982    0.444797    0.909038    11.00000   -1.50000
H15B  2    0.259728    0.510275    0.939953    11.00000   -1.50000
H15C  2    0.212628    0.481642    0.893791    11.00000   -1.50000
AFIX   0
C16   1    0.414464    0.547900    0.942805    11.00000    0.02741    0.02134 =
         0.01821    0.00457   -0.00125    0.00109
AFIX  13
H16   2    0.461796    0.560122    0.942578    11.00000   -1.20000
AFIX   0
C17   1    0.377214    0.605849    0.969718    11.00000    0.03689    0.03173 =
         0.02004   -0.00070   -0.00137   -0.00142
AFIX  33
H17A  2    0.380384    0.643976    0.946111    11.00000   -1.50000
H17B  2    0.331129    0.594256    0.974664    11.00000   -1.50000
H17C  2    0.396806    0.615596    1.005227    11.00000   -1.50000
AFIX   0
C18   1    0.408335    0.487923    0.981643    11.00000    0.03960    0.03426 =
         0.02340    0.00501    0.00356    0.00149
AFIX  33
H18A  2    0.431353    0.450950    0.965590    11.00000   -1.50000
H18B  2    0.427751    0.498341    1.017084    11.00000   -1.50000
H18C  2    0.362073    0.477001    0.986521    11.00000   -1.50000
AFIX   0
C19   1    0.315394    0.467473    0.709495    11.00000    0.02185    0.02450 =
         0.02065   -0.00107    0.00058   -0.01232
AFIX  13
H19   2    0.332338    0.494402    0.740292    11.00000   -1.20000
AFIX   0
C20   1    0.361718    0.407116    0.705238    11.00000    0.03674    0.02392 =
         0.03333    0.00613   -0.00552   -0.00538
AFIX  33
H20A  2    0.405574    0.421268    0.694424    11.00000   -1.50000
H20B  2    0.364004    0.385409    0.740695    11.00000   -1.50000
H20C  2    0.344498    0.376986    0.677939    11.00000   -1.50000
AFIX   0
C21   1    0.245238    0.443888    0.726885    11.00000    0.02577    0.03758 =
         0.02779    0.00949    0.00301   -0.01222
AFIX  33
H21A  2    0.215889    0.481234    0.729667    11.00000   -1.50000
H21B  2    0.228322    0.413661    0.699529    11.00000   -1.50000
H21C  2    0.247828    0.422085    0.762286    11.00000   -1.50000
AFIX   0
C22   1    0.244764    0.582787    0.648141    11.00000    0.02165    0.02421 =
         0.02169    0.00159    0.00159    0.00270
AFIX  13
H22   2    0.257719    0.619368    0.623713    11.00000   -1.20000
AFIX   0
C23   1    0.239538    0.613539    0.706077    11.00000    0.02826    0.03494 =
         0.02743   -0.00400    0.00744    0.00550
AFIX  33
H23A  2    0.283150    0.626403    0.718584    11.00000   -1.50000
H23B  2    0.211129    0.651691    0.704555    11.00000   -1.50000
H23C  2    0.221052    0.581829    0.731467    11.00000   -1.50000
AFIX   0
C24   1    0.175348    0.562125    0.627890    11.00000    0.02374    0.03944 =
         0.04498   -0.00234   -0.00605    0.00706
AFIX  33
H24A  2    0.178888    0.542855    0.591518    11.00000   -1.50000
H24B  2    0.156786    0.530354    0.653186    11.00000   -1.50000
H24C  2    0.146863    0.600215    0.626274    11.00000   -1.50000
AFIX   0
C25   1    0.309386    0.468599    0.580467    11.00000    0.02128    0.02874 =
         0.01945   -0.00147    0.00004   -0.00273
AFIX  13
H25   2    0.301053    0.499169    0.549625    11.00000   -1.20000
AFIX   0
C26   1    0.372274    0.430095    0.563776    11.00000    0.03400    0.03223 =
         0.02907   -0.00852    0.00739   -0.00214
AFIX  33
H26A  2    0.410007    0.459330    0.563787    11.00000   -1.50000
H26B  2    0.379756    0.394973    0.589880    11.00000   -1.50000
H26C  2    0.366394    0.411900    0.527223    11.00000   -1.50000
AFIX   0
C27   1    0.249765    0.420410    0.580068    11.00000    0.03016    0.03583 =
         0.03198   -0.00899   -0.00072   -0.01078
AFIX  33
H27A  2    0.209878    0.443639    0.590425    11.00000   -1.50000
H27B  2    0.244469    0.402260    0.543437    11.00000   -1.50000
H27C  2    0.257831    0.385333    0.606093    11.00000   -1.50000
AFIX   0
C28   1    0.521433    0.596840    0.607741    11.00000    0.02034    0.02885 =
         0.01709   -0.00063    0.00041   -0.00225
AFIX  13
H28   2    0.527121    0.588517    0.647621    11.00000   -1.20000
AFIX   0
C29   1    0.539731    0.531047    0.579995    11.00000    0.02114    0.03032 =
         0.02734    0.00095    0.00283    0.00424
AFIX  33
H29A  2    0.506454    0.498551    0.588772    11.00000   -1.50000
H29B  2    0.541813    0.536952    0.540408    11.00000   -1.50000
H29C  2    0.582378    0.516460    0.593440    11.00000   -1.50000
AFIX   0
C30   1    0.573993    0.649086    0.594130    11.00000    0.02519    0.03359 =
         0.03697   -0.00209    0.00380   -0.00842
AFIX  33
H30A  2    0.562133    0.690055    0.611655    11.00000   -1.50000
H30B  2    0.616719    0.634770    0.607607    11.00000   -1.50000
H30C  2    0.576155    0.655261    0.554575    11.00000   -1.50000
AFIX   0
C31   1    0.402566    0.601944    0.524624    11.00000    0.02618    0.01620 =
         0.01821   -0.00234    0.00245   -0.00222
AFIX  13
H31   2    0.401162    0.553872    0.519909    11.00000   -1.20000
AFIX   0
C32   1    0.332684    0.627898    0.508927    11.00000    0.02881    0.03618 =
         0.01874    0.00094   -0.00081   -0.00153
AFIX  33
H32A  2    0.300540    0.612089    0.535384    11.00000   -1.50000
H32B  2    0.332987    0.675325    0.509181    11.00000   -1.50000
H32C  2    0.321026    0.612436    0.472444    11.00000   -1.50000
AFIX   0
C33   1    0.452629    0.628234    0.481393    11.00000    0.03337    0.03194 =
         0.02063    0.00242    0.00485    0.00158
AFIX  33
H33A  2    0.496604    0.612670    0.490338    11.00000   -1.50000
H33B  2    0.440274    0.612769    0.445071    11.00000   -1.50000
H33C  2    0.452235    0.675658    0.481807    11.00000   -1.50000
AFIX   0
C34   1    0.416764    0.709163    0.616749    11.00000    0.02988    0.01407 =
         0.01937    0.00117   -0.00368   -0.00132
AFIX  13
H34   2    0.442068    0.717268    0.650965    11.00000   -1.20000
AFIX   0
C35   1    0.344408    0.729019    0.629632    11.00000    0.04246    0.01687 =
         0.03177   -0.00085    0.00004    0.00706
AFIX  33
H35A  2    0.326051    0.699183    0.656644    11.00000   -1.50000
H35B  2    0.343582    0.773193    0.644154    11.00000   -1.50000
H35C  2    0.318363    0.727094    0.596149    11.00000   -1.50000
AFIX   0
C36   1    0.444311    0.758153    0.573343    11.00000    0.04773    0.02015 =
         0.03290    0.00575    0.00244   -0.00389
AFIX  33
H36A  2    0.489620    0.746785    0.564550    11.00000   -1.50000
H36B  2    0.417623    0.756041    0.540221    11.00000   -1.50000
H36C  2    0.442842    0.802141    0.588227    11.00000   -1.50000
AFIX   0

PART -1
C37   1    0.238762    0.254114    0.745132    10.50000    0.10967
AFIX  33
H37A  2    0.265115    0.236838    0.715117    10.50000   -1.50000
H37B  2    0.194985    0.234874    0.743998    10.50000   -1.50000
H37C  2    0.235251    0.301216    0.741481    10.50000   -1.50000
AFIX   0
C38   1    0.271382    0.237619    0.799352    10.50000    0.09316
AFIX  23
H38A  2    0.275680    0.190022    0.802385    10.50000   -1.20000
H38B  2    0.315941    0.256356    0.799868    10.50000   -1.20000
AFIX   0
C39   1    0.233555    0.262718    0.848061    10.50000    0.08055
AFIX  23
H39A  2    0.229598    0.310381    0.845465    10.50000   -1.20000
H39B  2    0.188909    0.244181    0.847703    10.50000   -1.20000
AFIX   0
C40   1    0.266921    0.245146    0.900914    10.50000    0.09163
AFIX  23
H40A  2    0.272296    0.197551    0.902357    10.50000   -1.20000
H40B  2    0.311155    0.264631    0.901130    10.50000   -1.20000
AFIX   0
C41   1    0.231417    0.266583    0.950826    10.50000    0.11808
AFIX  23
H41A  2    0.188362    0.244734    0.952326    10.50000   -1.20000
H41B  2    0.223560    0.313802    0.948685    10.50000   -1.20000
AFIX   0
C42   1    0.269746    0.251354    1.003358    10.50000    0.15571
AFIX  33
H42A  2    0.244699    0.266214    1.035021    10.50000   -1.50000
H42B  2    0.276863    0.204560    1.006048    10.50000   -1.50000
H42C  2    0.312049    0.273605    1.002408    10.50000   -1.50000
AFIX   0
HKLF 4


REM  adpm350_a.res in Pccn
REM R1 =  0.0342 for    7087 Fo > 4sig(Fo)  and  0.0488 for all    8929 data
REM    421 parameters refined using      9 restraints

END

WGHT      0.0194     11.4397

REM Highest difference peak  1.172,  deepest hole -0.564,  1-sigma level  0.103
Q1    1   0.2500  0.2500  0.8735  10.50000  0.05    1.17
Q2    1   0.2500  0.2500  0.7096  10.50000  0.05    1.14
Q3    1   0.2500  0.2500  0.7684  10.50000  0.05    1.13
Q4    1   0.2732  0.2356  0.8197  11.00000  0.05    0.90
Q5    1   0.2500  0.2500  0.9235  10.50000  0.05    0.73
Q6    1   0.2500  0.2500  1.0309  10.50000  0.05    0.73
Q7    1   0.1643  0.4596  0.7695  11.00000  0.05    0.59
Q8    1   0.3769  0.7035  0.8425  11.00000  0.05    0.52
Q9    1   0.5555  0.4393  0.7483  11.00000  0.05    0.50
Q10   1   0.4177  0.6670  0.6115  11.00000  0.05    0.50
Q11   1   0.5586  0.6505  0.7157  11.00000  0.05    0.44
Q12   1   0.2225  0.2606  0.9760  11.00000  0.05    0.44
Q13   1   0.4426  0.5474  0.6880  11.00000  0.05    0.42
Q14   1   0.5207  0.4468  0.9109  11.00000  0.05    0.41
Q15   1   0.1584  0.5959  0.6525  11.00000  0.05    0.40
Q16   1   0.4004  0.5309  0.9103  11.00000  0.05    0.40
Q17   1   0.5560  0.4520  0.8228  11.00000  0.05    0.40
Q18   1   0.2806  0.4648  0.7154  11.00000  0.05    0.40
Q19   1   0.3995  0.4794  0.8619  11.00000  0.05    0.40
Q20   1   0.4980  0.6877  0.8583  11.00000  0.05    0.39
;
_shelx_res_checksum              30048
_olex2_submission_special_instructions 'No special instructions were received'
_oxdiff_exptl_absorpt_empirical_details 
;
Empirical correction (ABSPACK) includes:
- Absorption correction using spherical harmonics
- Frame scaling
;
_oxdiff_exptl_absorpt_empirical_full_max 1.343
_oxdiff_exptl_absorpt_empirical_full_min 0.814
####################################################################### 
# 
# This file contains crystal structure data downloaded from the 
# Cambridge Structural Database (CSD) hosted by the Cambridge 
# Crystallographic Data Centre (CCDC).
# 
# Full information about CCDC data access policies and citation 
# guidelines are available at http://www.ccdc.cam.ac.uk/access/V1 
# 
# Audit and citation data items may have been added by the CCDC. 
# Please retain this information to preserve the provenance of 
# this file and to allow appropriate attribution of the data. 
# 
#######################################################################

data_2-Cl
_database_code_depnum_ccdc_archive 'CCDC 1833621'
_audit_update_record             
;
2018-03-29 deposited with the CCDC.
2018-05-04 downloaded from the CCDC.
;

_manchester_internal_coll_name   odpm65
_manchester_internal_coll_client CAPG/JGCK
_manchester_internal_coll_type   custom
_manchester_internal_coll_frame_time 5.0
_manchester_internal_coll_frame_width 0.8
_manchester_internal_coll_frame_method '\w scans'
_manchester_internal_coll_user   CAPG
_manchester_internal_coll_date   22/7/16
_manchester_internal_process_user CAPG
_manchester_internal_process_date 27/3/18
_manchester_internal_solution_user CAPG
_manchester_internal_solution_date 27/3/18
_manchester_internal_refinement_user CAPG
_manchester_internal_refinement_date 27/3/18
_manchester_internal_validation_user CAPG
_manchester_internal_validation_date 28/3/18
_manchester_internal_archive_date 28/3/18

_audit_creation_date             2018-03-28
_audit_creation_method           
;
Olex2 1.2
(compiled 2017.08.10 svn.r3458 for OlexSys, GUI svn.r5381)
;
_shelx_SHELXL_version_number     2018/1
_chemical_name_common            ?
_chemical_name_systematic        ?
_chemical_formula_moiety         'C36 H84 Cl N2 Si4 Sm'
_chemical_formula_sum            'C36 H84 Cl N2 Si4 Sm'
_chemical_formula_weight         843.21
_chemical_melting_point          ?
_chemical_oxdiff_formula         Sm(N(SiC9H21)2)2Cl
loop_
_atom_type_symbol
_atom_type_description
_atom_type_scat_dispersion_real
_atom_type_scat_dispersion_imag
_atom_type_scat_source
C C 0.0033 0.0016 'International Tables Vol C Tables 4.2.6.8 and 6.1.1.4'
H H 0.0000 0.0000 'International Tables Vol C Tables 4.2.6.8 and 6.1.1.4'
Cl Cl 0.1484 0.1585 'International Tables Vol C Tables 4.2.6.8 and 6.1.1.4'
N N 0.0061 0.0033 'International Tables Vol C Tables 4.2.6.8 and 6.1.1.4'
Si Si 0.0817 0.0704 'International Tables Vol C Tables 4.2.6.8 and 6.1.1.4'
Sm Sm -0.1638 3.4418 'International Tables Vol C Tables 4.2.6.8 and 6.1.1.4'

_shelx_space_group_comment       
;
The symmetry employed for this shelxl refinement is uniquely defined
by the following loop, which should always be used as a source of
symmetry information in preference to the above space-group names.
They are only intended as comments.
;
_space_group_crystal_system      monoclinic
_space_group_IT_number           14
_space_group_name_H-M_alt        'P 1 21/c 1'
_space_group_name_Hall           '-P 2ybc'
loop_
_space_group_symop_operation_xyz
'x, y, z'
'-x, y+1/2, -z+1/2'
'-x, -y, -z'
'x, -y-1/2, z-1/2'

_cell_length_a                   15.8726(4)
_cell_length_b                   13.1782(3)
_cell_length_c                   22.6012(6)
_cell_angle_alpha                90
_cell_angle_beta                 109.299(3)
_cell_angle_gamma                90
_cell_volume                     4461.9(2)
_cell_formula_units_Z            4
_cell_measurement_reflns_used    10088
_cell_measurement_temperature    150.01(1)
_cell_measurement_theta_max      29.0350
_cell_measurement_theta_min      3.0830
_shelx_estimated_absorpt_T_max   ?
_shelx_estimated_absorpt_T_min   ?
_exptl_absorpt_coefficient_mu    1.508
_exptl_absorpt_correction_T_max  0.925
_exptl_absorpt_correction_T_min  0.872
_exptl_absorpt_correction_type   analytical
_exptl_absorpt_process_details   
;
CrysAlisPro 1.171.39.30c (Rigaku Oxford Diffraction, 2017)
Analytical numeric absorption correction using a multifaceted crystal
			model based on expressions derived by R.C. Clark & J.S. Reid.
(Clark, R. C. & Reid, J. S. (1995). Acta Cryst. A51, 887-897)
Empirical absorption correction using spherical harmonics,
 implemented in SCALE3 ABSPACK scaling algorithm.
;
_exptl_absorpt_special_details   ?
_exptl_crystal_colour            'clear yellow'
_exptl_crystal_colour_lustre     clear
_exptl_crystal_colour_primary    yellow
_exptl_crystal_density_diffrn    1.255
_exptl_crystal_density_meas      ?
_exptl_crystal_density_method    ?
_exptl_crystal_description       block
_exptl_crystal_F_000             1796
loop_
_exptl_crystal_face_index_h
_exptl_crystal_face_index_k
_exptl_crystal_face_index_l
_exptl_crystal_face_perp_dist
14 -4 16 0.1701
2 -18 0 0.2049
0 18 -9 0.2068
-13 7 -16 0.2568
13 13 -18 0.0351
-17 2 27 0.2800
-4 5 31 0.2473
-13 -15 2 0.1812
7 -14 -20 0.2519
-7 -13 -15 0.2287
-8 -1 32 0.2573

_exptl_crystal_preparation       'By Benjamin Reant and CAPG.'
_exptl_crystal_recrystallization_method 'From hexane.'
_exptl_crystal_size_max          0.628
_exptl_crystal_size_mid          0.448
_exptl_crystal_size_min          0.321
loop_
_exptl_oxdiff_crystal_face_indexfrac_h
_exptl_oxdiff_crystal_face_indexfrac_k
_exptl_oxdiff_crystal_face_indexfrac_l
_exptl_oxdiff_crystal_face_x
_exptl_oxdiff_crystal_face_y
_exptl_oxdiff_crystal_face_z
14.0013 -3.9996 16.0012 -0.6226 0.6227 0.4769
2.0006 -18.0013 -0.0007 0.4297 0.8724 0.0258
-0.0003 18.0012 -9.0003 -0.4127 -0.8729 -0.3079
-13.0012 6.9998 -16.0012 0.4974 -0.7348 -0.4836
13.0013 13.0011 -18.0016 -0.6961 -0.3699 -0.6012
-17.0022 2.0001 27.0032 0.3344 -0.3650 0.8623
-4.0010 5.0008 31.0035 -0.3165 -0.1545 0.9583
-13.0010 -15.0015 1.9999 0.9260 0.3714 0.1093
7.0014 -14.0012 -20.0028 0.3319 0.7025 -0.6085
-7.0002 -13.0015 -15.0019 0.8122 0.3347 -0.4306
-8.0013 -0.9998 32.0035 0.0035 0.0252 1.0061

_exptl_transmission_factor_max   ?
_exptl_transmission_factor_min   ?
_diffrn_reflns_av_R_equivalents  0.0320
_diffrn_reflns_av_unetI/netI     0.0417
_diffrn_reflns_Laue_measured_fraction_full 0.999
_diffrn_reflns_Laue_measured_fraction_max 0.999
_diffrn_reflns_limit_h_max       19
_diffrn_reflns_limit_h_min       -16
_diffrn_reflns_limit_k_max       12
_diffrn_reflns_limit_k_min       -15
_diffrn_reflns_limit_l_max       26
_diffrn_reflns_limit_l_min       -27
_diffrn_reflns_number            22398
_diffrn_reflns_point_group_measured_fraction_full 0.999
_diffrn_reflns_point_group_measured_fraction_max 0.999
_diffrn_reflns_theta_full        25.242
_diffrn_reflns_theta_max         25.350
_diffrn_reflns_theta_min         2.686
_diffrn_ambient_temperature      150.01(1)
_diffrn_detector                 'CCD plate'
_diffrn_detector_area_resol_mean 10.3271
_diffrn_detector_type            Atlas
_diffrn_measured_fraction_theta_full 0.999
_diffrn_measured_fraction_theta_max 0.999
_diffrn_measurement_details      
;
List of Runs (angles in degrees, time in seconds):

  # Type    Start    End  Width  t~exp~   \w     \q     \k     \f   Frames
#--------------------------------------------------------------------------
  1  \w    -32.00  17.60   0.80    2.50    --  -12.00 -57.00 -90.00   62
  2  \w    -25.00  11.00   0.80    2.50    --  -12.00 -99.00-120.00   45
  3  \w    -85.00 -57.80   0.80    2.50    --  -12.00 -57.00 -90.00   34
  4  \w    -63.00  41.00   0.80    2.50    --   11.38 -57.00  90.00  130
;
_diffrn_measurement_device       'four-circle diffractometer'
_diffrn_measurement_device_type  'Xcalibur, Atlas'
_diffrn_measurement_method       '\w scans'
_diffrn_orient_matrix_type       
'CrysAlisPro convention (1999,Acta A55,543-557)'
_diffrn_orient_matrix_UB_11      -0.0401925000
_diffrn_orient_matrix_UB_12      -0.0283375000
_diffrn_orient_matrix_UB_13      -0.0108243000
_diffrn_orient_matrix_UB_21      0.0250101000
_diffrn_orient_matrix_UB_22      -0.0456863000
_diffrn_orient_matrix_UB_23      0.0056137000
_diffrn_orient_matrix_UB_31      -0.0017655000
_diffrn_orient_matrix_UB_32      -0.0016329000
_diffrn_orient_matrix_UB_33      0.0309435000
_diffrn_radiation_monochromator  graphite
_diffrn_radiation_probe          x-ray
_diffrn_radiation_type           MoK\a
_diffrn_radiation_wavelength     0.71073
_diffrn_source                   'fine-focus sealed X-ray tube'
_diffrn_source_type              'Enhance (Mo) X-ray Source'
_diffrn_special_details          ?
_reflns_Friedel_coverage         0.000
_reflns_Friedel_fraction_full    .
_reflns_Friedel_fraction_max     .
_reflns_number_gt                6874
_reflns_number_total             8147
_reflns_odcompleteness_completeness 99.59
_reflns_odcompleteness_iscentric 1
_reflns_odcompleteness_theta     26.32
_reflns_special_details          
;
 Reflections were merged by SHELXL according to the crystal
 class for the calculation of statistics and refinement.
 
 _reflns_Friedel_fraction is defined as the number of unique
 Friedel pairs measured divided by the number that would be
 possible theoretically, ignoring centric projections and
 systematic absences.
;
_reflns_threshold_expression     'I > 2\s(I)'
_computing_cell_refinement       'CrysAlisPro 1.171.39.30c (Rigaku OD, 2017)'
_computing_data_collection       'CrysAlisPro 1.171.39.30c (Rigaku OD, 2017)'
_computing_data_reduction        'CrysAlisPro 1.171.39.30c (Rigaku OD, 2017)'
_computing_molecular_graphics    'Olex2 (Dolomanov et al., 2009)'
_computing_publication_material  'Olex2 (Dolomanov et al., 2009)'
_computing_structure_refinement  'ShelXL (Sheldrick, 2015)'
_computing_structure_solution    'ShelXT (Sheldrick, 2015)'
_refine_diff_density_max         0.842
_refine_diff_density_min         -0.489
_refine_diff_density_rms         0.080
_refine_ls_extinction_coef       .
_refine_ls_extinction_method     none
_refine_ls_goodness_of_fit_ref   1.058
_refine_ls_hydrogen_treatment    constr
_refine_ls_matrix_type           full
_refine_ls_number_parameters     421
_refine_ls_number_reflns         8147
_refine_ls_number_restraints     0
_refine_ls_R_factor_all          0.0385
_refine_ls_R_factor_gt           0.0286
_refine_ls_restrained_S_all      1.058
_refine_ls_shift/su_max          0.002
_refine_ls_shift/su_mean         0.000
_refine_ls_structure_factor_coef Fsqd
_refine_ls_weighting_details     
'w=1/[\s^2^(Fo^2^)+(0.0288P)^2^+0.3095P] where P=(Fo^2^+2Fc^2^)/3'
_refine_ls_weighting_scheme      calc
_refine_ls_wR_factor_gt          0.0615
_refine_ls_wR_factor_ref         0.0658
_refine_special_details          ?
_olex2_refinement_description    
;
1. Fixed Uiso
 At 1.2 times of:
  All C(H) groups
 At 1.5 times of:
  All C(H,H,H) groups
2.a Ternary CH refined with riding coordinates:
 C1(H1), C4(H4), C7(H7), C10(H10), C13(H13), C16(H16), C19(H19), C22(H22),
 C25(H25), C28(H28), C31(H31), C34(H34)
2.b Idealised Me refined as rotating group:
 C2(H2A,H2B,H2C), C3(H3A,H3B,H3C), C5(H5A,H5B,H5C), C6(H6A,H6B,H6C), C8(H8A,
 H8B,H8C), C9(H9A,H9B,H9C), C11(H11A,H11B,H11C), C12(H12A,H12B,H12C), C14(H14A,
 H14B,H14C), C15(H15A,H15B,H15C), C17(H17A,H17B,H17C), C18(H18A,H18B,H18C),
 C20(H20A,H20B,H20C), C21(H21A,H21B,H21C), C23(H23A,H23B,H23C), C24(H24A,H24B,
 H24C), C26(H26A,H26B,H26C), C27(H27A,H27B,H27C), C29(H29A,H29B,H29C), C30(H30A,
 H30B,H30C), C32(H32A,H32B,H32C), C33(H33A,H33B,H33C), C35(H35A,H35B,H35C),
 C36(H36A,H36B,H36C)
;
_atom_sites_solution_hydrogens   geom
_atom_sites_solution_primary     ?
_atom_sites_solution_secondary   ?
loop_
_atom_site_label
_atom_site_type_symbol
_atom_site_fract_x
_atom_site_fract_y
_atom_site_fract_z
_atom_site_U_iso_or_equiv
_atom_site_adp_type
_atom_site_occupancy
_atom_site_site_symmetry_order
_atom_site_calc_flag
_atom_site_refinement_flags_posn
_atom_site_refinement_flags_adp
_atom_site_refinement_flags_occupancy
_atom_site_disorder_assembly
_atom_site_disorder_group
Sm1 Sm 0.66893(2) 0.53051(2) 0.27516(2) 0.01679(6) Uani 1 1 d . . . . .
Cl1 Cl 0.49670(4) 0.52429(6) 0.23704(3) 0.02529(17) Uani 1 1 d . . . . .
Si1 Si 0.77090(5) 0.71375(6) 0.37200(3) 0.01675(17) Uani 1 1 d . . . . .
Si2 Si 0.70970(5) 0.53104(6) 0.43798(3) 0.01554(17) Uani 1 1 d . . . . .
Si3 Si 0.77492(5) 0.31433(6) 0.26136(3) 0.01825(17) Uani 1 1 d . . . . .
Si4 Si 0.73009(5) 0.46993(6) 0.14784(3) 0.01658(17) Uani 1 1 d . . . . .
N1 N 0.72500(13) 0.59553(17) 0.37475(9) 0.0153(5) Uani 1 1 d . . . . .
N2 N 0.74056(13) 0.42914(17) 0.22285(9) 0.0158(5) Uani 1 1 d . . . . .
C1 C 0.74323(17) 0.7398(2) 0.28322(11) 0.0198(6) Uani 1 1 d . . . . .
H1 H 0.757109 0.676145 0.264200 0.024 Uiso 1 1 calc R . . . .
C2 C 0.64373(18) 0.7629(2) 0.24964(12) 0.0257(7) Uani 1 1 d . . . . .
H2A H 0.607287 0.709458 0.259232 0.038 Uiso 1 1 calc GR . . . .
H2B H 0.631897 0.765466 0.204272 0.038 Uiso 1 1 calc GR . . . .
H2C H 0.628678 0.828436 0.264031 0.038 Uiso 1 1 calc GR . . . .
C3 C 0.79853(19) 0.8255(2) 0.26723(12) 0.0276(7) Uani 1 1 d . . . . .
H3A H 0.782949 0.830798 0.221613 0.041 Uiso 1 1 calc GR . . . .
H3B H 0.862258 0.810033 0.285887 0.041 Uiso 1 1 calc GR . . . .
H3C H 0.785480 0.889906 0.284031 0.041 Uiso 1 1 calc GR . . . .
C4 C 0.72392(17) 0.8208(2) 0.40836(12) 0.0209(6) Uani 1 1 d . . . . .
H4 H 0.753505 0.814334 0.454713 0.025 Uiso 1 1 calc R . . . .
C5 C 0.62335(17) 0.8165(2) 0.39708(13) 0.0273(7) Uani 1 1 d . . . . .
H5A H 0.590702 0.832113 0.353055 0.041 Uiso 1 1 calc GR . . . .
H5B H 0.607863 0.866222 0.424037 0.041 Uiso 1 1 calc GR . . . .
H5C H 0.607154 0.748309 0.406944 0.041 Uiso 1 1 calc GR . . . .
C6 C 0.7458(2) 0.9287(2) 0.39128(13) 0.0295(7) Uani 1 1 d . . . . .
H6A H 0.809651 0.933491 0.397186 0.044 Uiso 1 1 calc GR . . . .
H6B H 0.730328 0.978177 0.418404 0.044 Uiso 1 1 calc GR . . . .
H6C H 0.711214 0.942977 0.347395 0.044 Uiso 1 1 calc GR . . . .
C7 C 0.89676(16) 0.7076(2) 0.41011(12) 0.0212(6) Uani 1 1 d . . . . .
H7 H 0.906493 0.665131 0.448445 0.025 Uiso 1 1 calc R . . . .
C8 C 0.94100(17) 0.6475(2) 0.36968(12) 0.0268(7) Uani 1 1 d . . . . .
H8A H 0.905574 0.586676 0.352939 0.040 Uiso 1 1 calc GR . . . .
H8B H 1.001431 0.627423 0.395493 0.040 Uiso 1 1 calc GR . . . .
H8C H 0.944085 0.690080 0.334916 0.040 Uiso 1 1 calc GR . . . .
C9 C 0.94880(19) 0.8056(3) 0.43405(14) 0.0354(8) Uani 1 1 d . . . . .
H9A H 0.942330 0.851473 0.398716 0.053 Uiso 1 1 calc GR . . . .
H9B H 1.012067 0.789452 0.454516 0.053 Uiso 1 1 calc GR . . . .
H9C H 0.925308 0.838395 0.464250 0.053 Uiso 1 1 calc GR . . . .
C10 C 0.79317(16) 0.4228(2) 0.46271(11) 0.0180(6) Uani 1 1 d . . . . .
H10 H 0.775940 0.374070 0.426753 0.022 Uiso 1 1 calc R . . . .
C11 C 0.89068(16) 0.4524(2) 0.47199(12) 0.0208(6) Uani 1 1 d . . . . .
H11A H 0.893135 0.490593 0.435383 0.031 Uiso 1 1 calc GR . . . .
H11B H 0.927070 0.390931 0.476889 0.031 Uiso 1 1 calc GR . . . .
H11C H 0.913815 0.494616 0.509611 0.031 Uiso 1 1 calc GR . . . .
C12 C 0.79262(19) 0.3604(2) 0.52011(12) 0.0293(7) Uani 1 1 d . . . . .
H12A H 0.820948 0.399593 0.558373 0.044 Uiso 1 1 calc GR . . . .
H12B H 0.825664 0.297046 0.521669 0.044 Uiso 1 1 calc GR . . . .
H12C H 0.730883 0.344698 0.516843 0.044 Uiso 1 1 calc GR . . . .
C13 C 0.59266(17) 0.4743(2) 0.40353(12) 0.0195(6) Uani 1 1 d . . . . .
H13 H 0.588457 0.453056 0.360164 0.023 Uiso 1 1 calc R . . . .
C14 C 0.51833(17) 0.5532(2) 0.39374(13) 0.0262(7) Uani 1 1 d . . . . .
H14A H 0.517142 0.576872 0.434564 0.039 Uiso 1 1 calc GR . . . .
H14B H 0.460711 0.522397 0.370420 0.039 Uiso 1 1 calc GR . . . .
H14C H 0.529611 0.610817 0.369977 0.039 Uiso 1 1 calc GR . . . .
C15 C 0.56878(18) 0.3784(2) 0.43300(13) 0.0311(7) Uani 1 1 d . . . . .
H15A H 0.612856 0.325334 0.434996 0.047 Uiso 1 1 calc GR . . . .
H15B H 0.509366 0.354818 0.407408 0.047 Uiso 1 1 calc GR . . . .
H15C H 0.568867 0.393914 0.475428 0.047 Uiso 1 1 calc GR . . . .
C16 C 0.71635(17) 0.6116(2) 0.50934(11) 0.0210(6) Uani 1 1 d . . . . .
H16 H 0.682569 0.675508 0.493232 0.025 Uiso 1 1 calc R . . . .
C17 C 0.67151(19) 0.5614(2) 0.55325(12) 0.0281(7) Uani 1 1 d . . . . .
H17A H 0.608879 0.546713 0.529588 0.042 Uiso 1 1 calc GR . . . .
H17B H 0.674625 0.607714 0.587854 0.042 Uiso 1 1 calc GR . . . .
H17C H 0.702614 0.498148 0.570097 0.042 Uiso 1 1 calc GR . . . .
C18 C 0.81166(18) 0.6434(3) 0.54896(12) 0.0285(7) Uani 1 1 d . . . . .
H18A H 0.846224 0.583075 0.567814 0.043 Uiso 1 1 calc GR . . . .
H18B H 0.809047 0.689888 0.582157 0.043 Uiso 1 1 calc GR . . . .
H18C H 0.840366 0.677521 0.522115 0.043 Uiso 1 1 calc GR . . . .
C19 C 0.68373(17) 0.2894(2) 0.29823(12) 0.0207(6) Uani 1 1 d . . . . .
H19 H 0.679003 0.354188 0.319938 0.025 Uiso 1 1 calc R . . . .
C20 C 0.59170(17) 0.2759(3) 0.24772(13) 0.0300(7) Uani 1 1 d . . . . .
H20A H 0.581632 0.330868 0.216953 0.045 Uiso 1 1 calc GR . . . .
H20B H 0.545194 0.277703 0.267397 0.045 Uiso 1 1 calc GR . . . .
H20C H 0.589656 0.210516 0.226624 0.045 Uiso 1 1 calc GR . . . .
C21 C 0.69611(19) 0.2067(2) 0.34834(12) 0.0280(7) Uani 1 1 d . . . . .
H21A H 0.703449 0.140652 0.330705 0.042 Uiso 1 1 calc GR . . . .
H21B H 0.643528 0.204851 0.361908 0.042 Uiso 1 1 calc GR . . . .
H21C H 0.749259 0.221821 0.384371 0.042 Uiso 1 1 calc GR . . . .
C22 C 0.88375(17) 0.3334(2) 0.32822(12) 0.0253(7) Uani 1 1 d . . . . .
H22 H 0.868632 0.381167 0.357609 0.030 Uiso 1 1 calc R . . . .
C23 C 0.95725(18) 0.3880(3) 0.30959(13) 0.0337(8) Uani 1 1 d . . . . .
H23A H 0.980936 0.341862 0.284905 0.050 Uiso 1 1 calc GR . . . .
H23B H 1.005501 0.408562 0.347493 0.050 Uiso 1 1 calc GR . . . .
H23C H 0.932015 0.448164 0.284525 0.050 Uiso 1 1 calc GR . . . .
C24 C 0.9244(2) 0.2401(3) 0.36838(14) 0.0382(8) Uani 1 1 d . . . . .
H24A H 0.880449 0.210525 0.385272 0.057 Uiso 1 1 calc GR . . . .
H24B H 0.977523 0.260551 0.403031 0.057 Uiso 1 1 calc GR . . . .
H24C H 0.941197 0.189604 0.342420 0.057 Uiso 1 1 calc GR . . . .
C25 C 0.78278(19) 0.2020(2) 0.21032(13) 0.0257(7) Uani 1 1 d . . . . .
H25 H 0.734426 0.211443 0.169097 0.031 Uiso 1 1 calc R . . . .
C26 C 0.7671(2) 0.0980(2) 0.23506(13) 0.0371(8) Uani 1 1 d . . . . .
H26A H 0.810558 0.087336 0.276950 0.056 Uiso 1 1 calc GR . . . .
H26B H 0.774125 0.044865 0.206710 0.056 Uiso 1 1 calc GR . . . .
H26C H 0.706541 0.095205 0.237342 0.056 Uiso 1 1 calc GR . . . .
C27 C 0.87140(19) 0.1997(3) 0.19641(13) 0.0343(8) Uani 1 1 d . . . . .
H27A H 0.881043 0.265542 0.179498 0.051 Uiso 1 1 calc GR . . . .
H27B H 0.868914 0.146375 0.165677 0.051 Uiso 1 1 calc GR . . . .
H27C H 0.920645 0.185819 0.235208 0.051 Uiso 1 1 calc GR . . . .
C28 C 0.63936(17) 0.5739(2) 0.12735(12) 0.0206(6) Uani 1 1 d . . . . .
H28 H 0.643883 0.607454 0.167983 0.025 Uiso 1 1 calc R . . . .
C29 C 0.54403(18) 0.5334(2) 0.10113(13) 0.0281(7) Uani 1 1 d . . . . .
H29A H 0.532714 0.508840 0.058273 0.042 Uiso 1 1 calc GR . . . .
H29B H 0.501853 0.587873 0.100826 0.042 Uiso 1 1 calc GR . . . .
H29C H 0.536357 0.477483 0.127482 0.042 Uiso 1 1 calc GR . . . .
C30 C 0.6499(2) 0.6596(2) 0.08387(13) 0.0336(8) Uani 1 1 d . . . . .
H30A H 0.707791 0.692999 0.102842 0.050 Uiso 1 1 calc GR . . . .
H30B H 0.601941 0.709369 0.077959 0.050 Uiso 1 1 calc GR . . . .
H30C H 0.646771 0.630984 0.043178 0.050 Uiso 1 1 calc GR . . . .
C31 C 0.83315(19) 0.5333(2) 0.13905(13) 0.0258(7) Uani 1 1 d . . . . .
H31 H 0.811935 0.567655 0.097261 0.031 Uiso 1 1 calc R . . . .
C32 C 0.87029(19) 0.6185(3) 0.18678(13) 0.0322(8) Uani 1 1 d . . . . .
H32A H 0.822876 0.667614 0.184243 0.048 Uiso 1 1 calc GR . . . .
H32B H 0.919340 0.652615 0.177495 0.048 Uiso 1 1 calc GR . . . .
H32C H 0.892392 0.589663 0.229096 0.048 Uiso 1 1 calc GR . . . .
C33 C 0.9088(2) 0.4636(3) 0.13679(15) 0.0363(8) Uani 1 1 d . . . . .
H33A H 0.934952 0.430198 0.177509 0.054 Uiso 1 1 calc GR . . . .
H33B H 0.954664 0.503649 0.127232 0.054 Uiso 1 1 calc GR . . . .
H33C H 0.885230 0.412128 0.104191 0.054 Uiso 1 1 calc GR . . . .
C34 C 0.69758(18) 0.3680(2) 0.08494(11) 0.0212(6) Uani 1 1 d . . . . .
H34 H 0.747620 0.317750 0.097164 0.025 Uiso 1 1 calc R . . . .
C35 C 0.6938(2) 0.4082(3) 0.01965(12) 0.0296(7) Uani 1 1 d . . . . .
H35A H 0.646968 0.459847 0.005571 0.044 Uiso 1 1 calc GR . . . .
H35B H 0.680485 0.351993 -0.010426 0.044 Uiso 1 1 calc GR . . . .
H35C H 0.751504 0.438197 0.022532 0.044 Uiso 1 1 calc GR . . . .
C36 C 0.61255(18) 0.3060(2) 0.07787(13) 0.0276(7) Uani 1 1 d . . . . .
H36A H 0.607816 0.293268 0.119376 0.041 Uiso 1 1 calc GR . . . .
H36B H 0.615576 0.241169 0.057425 0.041 Uiso 1 1 calc GR . . . .
H36C H 0.560147 0.344126 0.052312 0.041 Uiso 1 1 calc GR . . . .

loop_
_atom_site_aniso_label
_atom_site_aniso_U_11
_atom_site_aniso_U_22
_atom_site_aniso_U_33
_atom_site_aniso_U_23
_atom_site_aniso_U_13
_atom_site_aniso_U_12
Sm1 0.01807(8) 0.01625(10) 0.01682(8) -0.00014(6) 0.00679(6) 0.00279(6)
Cl1 0.0207(3) 0.0282(5) 0.0257(4) -0.0018(3) 0.0060(3) 0.0004(3)
Si1 0.0182(4) 0.0143(5) 0.0189(4) 0.0018(3) 0.0076(3) 0.0003(3)
Si2 0.0153(3) 0.0164(5) 0.0160(4) 0.0021(3) 0.0066(3) 0.0000(3)
Si3 0.0207(4) 0.0163(5) 0.0179(4) 0.0005(3) 0.0065(3) 0.0035(3)
Si4 0.0188(4) 0.0157(5) 0.0167(4) 0.0006(3) 0.0080(3) 0.0000(3)
N1 0.0163(10) 0.0131(13) 0.0177(11) 0.0006(10) 0.0072(9) 0.0010(10)
N2 0.0177(11) 0.0139(13) 0.0151(11) -0.0002(10) 0.0044(9) 0.0006(10)
C1 0.0264(14) 0.0136(16) 0.0208(14) 0.0021(12) 0.0097(12) 0.0020(12)
C2 0.0332(16) 0.0176(18) 0.0242(15) 0.0012(13) 0.0067(13) 0.0048(14)
C3 0.0417(17) 0.0170(18) 0.0285(15) 0.0035(13) 0.0175(14) -0.0055(14)
C4 0.0263(14) 0.0168(17) 0.0196(13) 0.0018(12) 0.0077(12) 0.0037(13)
C5 0.0294(15) 0.0266(19) 0.0276(15) 0.0015(14) 0.0116(13) 0.0078(14)
C6 0.0407(17) 0.0194(18) 0.0293(16) -0.0038(14) 0.0126(14) -0.0003(15)
C7 0.0198(13) 0.0198(18) 0.0241(14) 0.0053(13) 0.0076(12) -0.0019(12)
C8 0.0201(14) 0.033(2) 0.0285(15) 0.0041(14) 0.0092(12) 0.0012(14)
C9 0.0245(15) 0.031(2) 0.0459(18) 0.0045(17) 0.0056(14) -0.0059(15)
C10 0.0193(13) 0.0168(17) 0.0186(13) 0.0002(12) 0.0074(11) 0.0000(12)
C11 0.0176(13) 0.0223(18) 0.0209(14) 0.0010(12) 0.0042(12) 0.0016(12)
C12 0.0299(16) 0.027(2) 0.0317(16) 0.0117(15) 0.0110(13) 0.0042(14)
C13 0.0181(13) 0.0219(18) 0.0201(14) 0.0027(12) 0.0084(12) -0.0006(12)
C14 0.0186(14) 0.032(2) 0.0287(16) 0.0016(14) 0.0091(13) 0.0030(13)
C15 0.0249(15) 0.031(2) 0.0386(17) 0.0060(15) 0.0126(14) -0.0020(14)
C16 0.0232(14) 0.0229(18) 0.0187(13) 0.0025(13) 0.0093(12) 0.0042(13)
C17 0.0332(16) 0.033(2) 0.0229(15) 0.0027(14) 0.0156(13) 0.0030(15)
C18 0.0299(15) 0.032(2) 0.0240(15) -0.0077(14) 0.0097(13) -0.0012(14)
C19 0.0269(14) 0.0097(16) 0.0270(14) -0.0002(13) 0.0110(12) 0.0008(12)
C20 0.0266(15) 0.029(2) 0.0368(17) 0.0052(15) 0.0138(14) -0.0027(14)
C21 0.0391(17) 0.0197(19) 0.0295(16) 0.0019(14) 0.0172(14) -0.0024(14)
C22 0.0232(14) 0.030(2) 0.0211(14) -0.0016(13) 0.0045(12) 0.0079(14)
C23 0.0211(15) 0.042(2) 0.0341(16) -0.0053(16) 0.0039(13) -0.0001(15)
C24 0.0336(17) 0.047(2) 0.0299(16) 0.0102(16) 0.0057(14) 0.0149(17)
C25 0.0332(16) 0.0210(18) 0.0238(14) -0.0005(13) 0.0106(13) 0.0085(14)
C26 0.065(2) 0.0168(19) 0.0315(16) -0.0028(15) 0.0187(16) 0.0089(17)
C27 0.0427(18) 0.033(2) 0.0278(16) -0.0048(15) 0.0130(14) 0.0127(16)
C28 0.0270(15) 0.0202(17) 0.0151(13) 0.0030(12) 0.0074(12) 0.0044(13)
C29 0.0235(15) 0.034(2) 0.0257(15) 0.0004(14) 0.0065(13) 0.0077(14)
C30 0.0443(18) 0.025(2) 0.0316(16) 0.0100(15) 0.0125(15) 0.0052(16)
C31 0.0280(15) 0.028(2) 0.0263(15) 0.0020(14) 0.0156(13) -0.0021(14)
C32 0.0306(16) 0.035(2) 0.0349(16) -0.0063(16) 0.0161(14) -0.0107(15)
C33 0.0302(17) 0.043(2) 0.0419(19) -0.0032(16) 0.0207(15) -0.0025(16)
C34 0.0285(15) 0.0186(17) 0.0183(13) 0.0013(12) 0.0102(12) 0.0038(13)
C35 0.0401(17) 0.030(2) 0.0200(14) 0.0000(14) 0.0114(13) 0.0027(15)
C36 0.0341(16) 0.0218(19) 0.0248(15) -0.0049(14) 0.0072(13) -0.0014(14)

_geom_special_details            
;
 All esds (except the esd in the dihedral angle between two l.s. planes)
 are estimated using the full covariance matrix.  The cell esds are taken
 into account individually in the estimation of esds in distances, angles
 and torsion angles; correlations between esds in cell parameters are only
 used when they are defined by crystal symmetry.  An approximate (isotropic)
 treatment of cell esds is used for estimating esds involving l.s. planes.
;
loop_
_geom_bond_atom_site_label_1
_geom_bond_atom_site_label_2
_geom_bond_distance
_geom_bond_site_symmetry_2
_geom_bond_publ_flag
Sm1 Cl1 2.5817(7) . ?
Sm1 N1 2.295(2) . ?
Sm1 N2 2.316(2) . ?
Sm1 C1 2.982(3) . ?
Si1 N1 1.730(2) . ?
Si1 C1 1.938(2) . ?
Si1 C4 1.904(3) . ?
Si1 C7 1.898(3) . ?
Si2 N1 1.747(2) . ?
Si2 C10 1.901(3) . ?
Si2 C13 1.913(3) . ?
Si2 C16 1.905(3) . ?
Si3 N2 1.741(2) . ?
Si3 C19 1.922(3) . ?
Si3 C22 1.899(3) . ?
Si3 C25 1.906(3) . ?
Si4 N2 1.733(2) . ?
Si4 C28 1.930(3) . ?
Si4 C31 1.905(3) . ?
Si4 C34 1.900(3) . ?
C1 H1 1.0000 . ?
C1 C2 1.540(4) . ?
C1 C3 1.544(4) . ?
C2 H2A 0.9800 . ?
C2 H2B 0.9800 . ?
C2 H2C 0.9800 . ?
C3 H3A 0.9800 . ?
C3 H3B 0.9800 . ?
C3 H3C 0.9800 . ?
C4 H4 1.0000 . ?
C4 C5 1.532(4) . ?
C4 C6 1.543(4) . ?
C5 H5A 0.9800 . ?
C5 H5B 0.9800 . ?
C5 H5C 0.9800 . ?
C6 H6A 0.9800 . ?
C6 H6B 0.9800 . ?
C6 H6C 0.9800 . ?
C7 H7 1.0000 . ?
C7 C8 1.543(4) . ?
C7 C9 1.531(4) . ?
C8 H8A 0.9800 . ?
C8 H8B 0.9800 . ?
C8 H8C 0.9800 . ?
C9 H9A 0.9800 . ?
C9 H9B 0.9800 . ?
C9 H9C 0.9800 . ?
C10 H10 1.0000 . ?
C10 C11 1.542(3) . ?
C10 C12 1.539(4) . ?
C11 H11A 0.9800 . ?
C11 H11B 0.9800 . ?
C11 H11C 0.9800 . ?
C12 H12A 0.9800 . ?
C12 H12B 0.9800 . ?
C12 H12C 0.9800 . ?
C13 H13 1.0000 . ?
C13 C14 1.533(4) . ?
C13 C15 1.533(4) . ?
C14 H14A 0.9800 . ?
C14 H14B 0.9800 . ?
C14 H14C 0.9800 . ?
C15 H15A 0.9800 . ?
C15 H15B 0.9800 . ?
C15 H15C 0.9800 . ?
C16 H16 1.0000 . ?
C16 C17 1.548(4) . ?
C16 C18 1.540(4) . ?
C17 H17A 0.9800 . ?
C17 H17B 0.9800 . ?
C17 H17C 0.9800 . ?
C18 H18A 0.9800 . ?
C18 H18B 0.9800 . ?
C18 H18C 0.9800 . ?
C19 H19 1.0000 . ?
C19 C20 1.538(4) . ?
C19 C21 1.537(4) . ?
C20 H20A 0.9800 . ?
C20 H20B 0.9800 . ?
C20 H20C 0.9800 . ?
C21 H21A 0.9800 . ?
C21 H21B 0.9800 . ?
C21 H21C 0.9800 . ?
C22 H22 1.0000 . ?
C22 C23 1.543(4) . ?
C22 C24 1.539(4) . ?
C23 H23A 0.9800 . ?
C23 H23B 0.9800 . ?
C23 H23C 0.9800 . ?
C24 H24A 0.9800 . ?
C24 H24B 0.9800 . ?
C24 H24C 0.9800 . ?
C25 H25 1.0000 . ?
C25 C26 1.532(4) . ?
C25 C27 1.540(4) . ?
C26 H26A 0.9800 . ?
C26 H26B 0.9800 . ?
C26 H26C 0.9800 . ?
C27 H27A 0.9800 . ?
C27 H27B 0.9800 . ?
C27 H27C 0.9800 . ?
C28 H28 1.0000 . ?
C28 C29 1.528(4) . ?
C28 C30 1.542(4) . ?
C29 H29A 0.9800 . ?
C29 H29B 0.9800 . ?
C29 H29C 0.9800 . ?
C30 H30A 0.9800 . ?
C30 H30B 0.9800 . ?
C30 H30C 0.9800 . ?
C31 H31 1.0000 . ?
C31 C32 1.533(4) . ?
C31 C33 1.526(4) . ?
C32 H32A 0.9800 . ?
C32 H32B 0.9800 . ?
C32 H32C 0.9800 . ?
C33 H33A 0.9800 . ?
C33 H33B 0.9800 . ?
C33 H33C 0.9800 . ?
C34 H34 1.0000 . ?
C34 C35 1.550(3) . ?
C34 C36 1.540(4) . ?
C35 H35A 0.9800 . ?
C35 H35B 0.9800 . ?
C35 H35C 0.9800 . ?
C36 H36A 0.9800 . ?
C36 H36B 0.9800 . ?
C36 H36C 0.9800 . ?

loop_
_geom_angle_atom_site_label_1
_geom_angle_atom_site_label_2
_geom_angle_atom_site_label_3
_geom_angle
_geom_angle_site_symmetry_1
_geom_angle_site_symmetry_3
_geom_angle_publ_flag
Cl1 Sm1 C1 113.80(5) . . ?
N1 Sm1 Cl1 111.33(5) . . ?
N1 Sm1 N2 128.26(7) . . ?
N1 Sm1 C1 65.00(7) . . ?
N2 Sm1 Cl1 117.11(5) . . ?
N2 Sm1 C1 108.29(7) . . ?
N1 Si1 C1 104.06(11) . . ?
N1 Si1 C4 114.96(11) . . ?
N1 Si1 C7 109.77(12) . . ?
C4 Si1 C1 109.18(12) . . ?
C7 Si1 C1 108.77(11) . . ?
C7 Si1 C4 109.83(12) . . ?
N1 Si2 C10 109.50(11) . . ?
N1 Si2 C13 103.66(11) . . ?
N1 Si2 C16 115.95(12) . . ?
C10 Si2 C13 108.35(12) . . ?
C10 Si2 C16 109.35(12) . . ?
C16 Si2 C13 109.71(12) . . ?
N2 Si3 C19 102.06(11) . . ?
N2 Si3 C22 109.57(12) . . ?
N2 Si3 C25 116.41(11) . . ?
C22 Si3 C19 107.15(12) . . ?
C22 Si3 C25 111.12(13) . . ?
C25 Si3 C19 109.81(13) . . ?
N2 Si4 C28 106.12(11) . . ?
N2 Si4 C31 115.46(12) . . ?
N2 Si4 C34 115.28(12) . . ?
C31 Si4 C28 105.19(13) . . ?
C34 Si4 C28 109.04(12) . . ?
C34 Si4 C31 105.21(12) . . ?
Si1 N1 Sm1 109.41(10) . . ?
Si1 N1 Si2 129.91(12) . . ?
Si2 N1 Sm1 120.45(11) . . ?
Si3 N2 Sm1 111.82(10) . . ?
Si4 N2 Sm1 114.57(11) . . ?
Si4 N2 Si3 132.18(13) . . ?
Sm1 C1 H1 48.4 . . ?
Si1 C1 Sm1 81.31(9) . . ?
Si1 C1 H1 106.8 . . ?
C2 C1 Sm1 80.33(16) . . ?
C2 C1 Si1 112.96(17) . . ?
C2 C1 H1 106.8 . . ?
C2 C1 C3 108.1(2) . . ?
C3 C1 Sm1 154.93(18) . . ?
C3 C1 Si1 114.84(18) . . ?
C3 C1 H1 106.8 . . ?
C1 C2 H2A 109.5 . . ?
C1 C2 H2B 109.5 . . ?
C1 C2 H2C 109.5 . . ?
H2A C2 H2B 109.5 . . ?
H2A C2 H2C 109.5 . . ?
H2B C2 H2C 109.5 . . ?
C1 C3 H3A 109.5 . . ?
C1 C3 H3B 109.5 . . ?
C1 C3 H3C 109.5 . . ?
H3A C3 H3B 109.5 . . ?
H3A C3 H3C 109.5 . . ?
H3B C3 H3C 109.5 . . ?
Si1 C4 H4 105.9 . . ?
C5 C4 Si1 115.8(2) . . ?
C5 C4 H4 105.9 . . ?
C5 C4 C6 107.5(2) . . ?
C6 C4 Si1 114.98(18) . . ?
C6 C4 H4 105.9 . . ?
C4 C5 H5A 109.5 . . ?
C4 C5 H5B 109.5 . . ?
C4 C5 H5C 109.5 . . ?
H5A C5 H5B 109.5 . . ?
H5A C5 H5C 109.5 . . ?
H5B C5 H5C 109.5 . . ?
C4 C6 H6A 109.5 . . ?
C4 C6 H6B 109.5 . . ?
C4 C6 H6C 109.5 . . ?
H6A C6 H6B 109.5 . . ?
H6A C6 H6C 109.5 . . ?
H6B C6 H6C 109.5 . . ?
Si1 C7 H7 104.8 . . ?
C8 C7 Si1 111.70(18) . . ?
C8 C7 H7 104.8 . . ?
C9 C7 Si1 119.3(2) . . ?
C9 C7 H7 104.8 . . ?
C9 C7 C8 110.1(2) . . ?
C7 C8 H8A 109.5 . . ?
C7 C8 H8B 109.5 . . ?
C7 C8 H8C 109.5 . . ?
H8A C8 H8B 109.5 . . ?
H8A C8 H8C 109.5 . . ?
H8B C8 H8C 109.5 . . ?
C7 C9 H9A 109.5 . . ?
C7 C9 H9B 109.5 . . ?
C7 C9 H9C 109.5 . . ?
H9A C9 H9B 109.5 . . ?
H9A C9 H9C 109.5 . . ?
H9B C9 H9C 109.5 . . ?
Si2 C10 H10 105.4 . . ?
C11 C10 Si2 114.9(2) . . ?
C11 C10 H10 105.4 . . ?
C12 C10 Si2 116.84(18) . . ?
C12 C10 H10 105.4 . . ?
C12 C10 C11 107.8(2) . . ?
C10 C11 H11A 109.5 . . ?
C10 C11 H11B 109.5 . . ?
C10 C11 H11C 109.5 . . ?
H11A C11 H11B 109.5 . . ?
H11A C11 H11C 109.5 . . ?
H11B C11 H11C 109.5 . . ?
C10 C12 H12A 109.5 . . ?
C10 C12 H12B 109.5 . . ?
C10 C12 H12C 109.5 . . ?
H12A C12 H12B 109.5 . . ?
H12A C12 H12C 109.5 . . ?
H12B C12 H12C 109.5 . . ?
Si2 C13 H13 104.4 . . ?
C14 C13 Si2 113.0(2) . . ?
C14 C13 H13 104.4 . . ?
C15 C13 Si2 119.44(19) . . ?
C15 C13 H13 104.4 . . ?
C15 C13 C14 109.4(2) . . ?
C13 C14 H14A 109.5 . . ?
C13 C14 H14B 109.5 . . ?
C13 C14 H14C 109.5 . . ?
H14A C14 H14B 109.5 . . ?
H14A C14 H14C 109.5 . . ?
H14B C14 H14C 109.5 . . ?
C13 C15 H15A 109.5 . . ?
C13 C15 H15B 109.5 . . ?
C13 C15 H15C 109.5 . . ?
H15A C15 H15B 109.5 . . ?
H15A C15 H15C 109.5 . . ?
H15B C15 H15C 109.5 . . ?
Si2 C16 H16 106.7 . . ?
C17 C16 Si2 113.3(2) . . ?
C17 C16 H16 106.7 . . ?
C18 C16 Si2 114.40(18) . . ?
C18 C16 H16 106.7 . . ?
C18 C16 C17 108.4(2) . . ?
C16 C17 H17A 109.5 . . ?
C16 C17 H17B 109.5 . . ?
C16 C17 H17C 109.5 . . ?
H17A C17 H17B 109.5 . . ?
H17A C17 H17C 109.5 . . ?
H17B C17 H17C 109.5 . . ?
C16 C18 H18A 109.5 . . ?
C16 C18 H18B 109.5 . . ?
C16 C18 H18C 109.5 . . ?
H18A C18 H18B 109.5 . . ?
H18A C18 H18C 109.5 . . ?
H18B C18 H18C 109.5 . . ?
Si3 C19 H19 104.8 . . ?
C20 C19 Si3 111.37(18) . . ?
C20 C19 H19 104.8 . . ?
C21 C19 Si3 120.63(19) . . ?
C21 C19 H19 104.8 . . ?
C21 C19 C20 108.9(2) . . ?
C19 C20 H20A 109.5 . . ?
C19 C20 H20B 109.5 . . ?
C19 C20 H20C 109.5 . . ?
H20A C20 H20B 109.5 . . ?
H20A C20 H20C 109.5 . . ?
H20B C20 H20C 109.5 . . ?
C19 C21 H21A 109.5 . . ?
C19 C21 H21B 109.5 . . ?
C19 C21 H21C 109.5 . . ?
H21A C21 H21B 109.5 . . ?
H21A C21 H21C 109.5 . . ?
H21B C21 H21C 109.5 . . ?
Si3 C22 H22 104.9 . . ?
C23 C22 Si3 114.56(18) . . ?
C23 C22 H22 104.9 . . ?
C24 C22 Si3 117.2(2) . . ?
C24 C22 H22 104.9 . . ?
C24 C22 C23 109.0(2) . . ?
C22 C23 H23A 109.5 . . ?
C22 C23 H23B 109.5 . . ?
C22 C23 H23C 109.5 . . ?
H23A C23 H23B 109.5 . . ?
H23A C23 H23C 109.5 . . ?
H23B C23 H23C 109.5 . . ?
C22 C24 H24A 109.5 . . ?
C22 C24 H24B 109.5 . . ?
C22 C24 H24C 109.5 . . ?
H24A C24 H24B 109.5 . . ?
H24A C24 H24C 109.5 . . ?
H24B C24 H24C 109.5 . . ?
Si3 C25 H25 106.5 . . ?
C26 C25 Si3 115.03(19) . . ?
C26 C25 H25 106.5 . . ?
C26 C25 C27 109.1(3) . . ?
C27 C25 Si3 112.7(2) . . ?
C27 C25 H25 106.5 . . ?
C25 C26 H26A 109.5 . . ?
C25 C26 H26B 109.5 . . ?
C25 C26 H26C 109.5 . . ?
H26A C26 H26B 109.5 . . ?
H26A C26 H26C 109.5 . . ?
H26B C26 H26C 109.5 . . ?
C25 C27 H27A 109.5 . . ?
C25 C27 H27B 109.5 . . ?
C25 C27 H27C 109.5 . . ?
H27A C27 H27B 109.5 . . ?
H27A C27 H27C 109.5 . . ?
H27B C27 H27C 109.5 . . ?
Si4 C28 H28 105.8 . . ?
C29 C28 Si4 114.2(2) . . ?
C29 C28 H28 105.8 . . ?
C29 C28 C30 108.1(2) . . ?
C30 C28 Si4 116.31(19) . . ?
C30 C28 H28 105.8 . . ?
C28 C29 H29A 109.5 . . ?
C28 C29 H29B 109.5 . . ?
C28 C29 H29C 109.5 . . ?
H29A C29 H29B 109.5 . . ?
H29A C29 H29C 109.5 . . ?
H29B C29 H29C 109.5 . . ?
C28 C30 H30A 109.5 . . ?
C28 C30 H30B 109.5 . . ?
C28 C30 H30C 109.5 . . ?
H30A C30 H30B 109.5 . . ?
H30A C30 H30C 109.5 . . ?
H30B C30 H30C 109.5 . . ?
Si4 C31 H31 105.3 . . ?
C32 C31 Si4 113.04(19) . . ?
C32 C31 H31 105.3 . . ?
C33 C31 Si4 116.8(2) . . ?
C33 C31 H31 105.3 . . ?
C33 C31 C32 109.9(2) . . ?
C31 C32 H32A 109.5 . . ?
C31 C32 H32B 109.5 . . ?
C31 C32 H32C 109.5 . . ?
H32A C32 H32B 109.5 . . ?
H32A C32 H32C 109.5 . . ?
H32B C32 H32C 109.5 . . ?
C31 C33 H33A 109.5 . . ?
C31 C33 H33B 109.5 . . ?
C31 C33 H33C 109.5 . . ?
H33A C33 H33B 109.5 . . ?
H33A C33 H33C 109.5 . . ?
H33B C33 H33C 109.5 . . ?
Si4 C34 H34 105.5 . . ?
C35 C34 Si4 112.7(2) . . ?
C35 C34 H34 105.5 . . ?
C36 C34 Si4 117.70(18) . . ?
C36 C34 H34 105.5 . . ?
C36 C34 C35 109.0(2) . . ?
C34 C35 H35A 109.5 . . ?
C34 C35 H35B 109.5 . . ?
C34 C35 H35C 109.5 . . ?
H35A C35 H35B 109.5 . . ?
H35A C35 H35C 109.5 . . ?
H35B C35 H35C 109.5 . . ?
C34 C36 H36A 109.5 . . ?
C34 C36 H36B 109.5 . . ?
C34 C36 H36C 109.5 . . ?
H36A C36 H36B 109.5 . . ?
H36A C36 H36C 109.5 . . ?
H36B C36 H36C 109.5 . . ?

_shelx_res_file                  
;
TITL odpm65_a.res in P2(1)/c
    odpm65.res
    created by SHELXL-2018/1 at 10:34:01 on 28-Mar-2018
REM Old TITL odpm65 in P2(1)/c
REM SHELXT solution in P2(1)/c
REM R1 0.074, Rweak 0.022, Alpha 0.027, Orientation as input
REM Formula found by SHELXT: C35 N3 Si4 Cl Sm
CELL 0.71073 15.872592 13.178208 22.601188 90 109.2986 90
ZERR 4 0.000393 0.000308 0.000566 0 0.0029 0
LATT 1
SYMM -X,0.5+Y,0.5-Z
SFAC C H Cl N Si Sm
UNIT 144 336 4 8 16 4

L.S. 4
PLAN  20
TEMP -123.14(1)
CONN 20 Sm1
FREE Sm1 Si1
FREE Sm1 Si3
FREE Sm1 Si4
BOND $H
list 4
fmap 2
acta
SHEL 100 0.83
REM <olex2.extras>
REM <HklSrc "%.\\odpm65.hkl">
REM </olex2.extras>

WGHT    0.028800    0.309500
FVAR       2.68706
SM1   6    0.668925    0.530509    0.275158    11.00000    0.01807    0.01625 =
         0.01682   -0.00014    0.00679    0.00279
CL1   3    0.496700    0.524291    0.237044    11.00000    0.02068    0.02819 =
         0.02573   -0.00181    0.00596    0.00035
SI1   5    0.770899    0.713745    0.372000    11.00000    0.01816    0.01427 =
         0.01891    0.00183    0.00758    0.00027
SI2   5    0.709697    0.531037    0.437978    11.00000    0.01535    0.01640 =
         0.01596    0.00214    0.00663    0.00003
SI3   5    0.774921    0.314327    0.261355    11.00000    0.02068    0.01631 =
         0.01787    0.00046    0.00652    0.00347
SI4   5    0.730089    0.469931    0.147837    11.00000    0.01885    0.01572 =
         0.01673    0.00056    0.00799    0.00000
N1    4    0.725004    0.595527    0.374755    11.00000    0.01632    0.01313 =
         0.01766    0.00062    0.00724    0.00096
N2    4    0.740561    0.429139    0.222846    11.00000    0.01766    0.01391 =
         0.01507   -0.00025    0.00443    0.00063
C1    1    0.743229    0.739818    0.283220    11.00000    0.02641    0.01360 =
         0.02079    0.00207    0.00967    0.00199
AFIX  13
H1    2    0.757109    0.676145    0.264200    11.00000   -1.20000
AFIX   0
C2    1    0.643731    0.762891    0.249637    11.00000    0.03317    0.01758 =
         0.02417    0.00123    0.00668    0.00481
AFIX 137
H2A   2    0.607287    0.709458    0.259232    11.00000   -1.50000
H2B   2    0.631897    0.765466    0.204272    11.00000   -1.50000
H2C   2    0.628678    0.828436    0.264031    11.00000   -1.50000
AFIX   0
C3    1    0.798531    0.825462    0.267227    11.00000    0.04170    0.01698 =
         0.02845    0.00349    0.01747   -0.00550
AFIX 137
H3A   2    0.782949    0.830798    0.221613    11.00000   -1.50000
H3B   2    0.862258    0.810033    0.285887    11.00000   -1.50000
H3C   2    0.785480    0.889906    0.284031    11.00000   -1.50000
AFIX   0
C4    1    0.723919    0.820780    0.408362    11.00000    0.02630    0.01682 =
         0.01960    0.00179    0.00771    0.00375
AFIX  13
H4    2    0.753505    0.814334    0.454713    11.00000   -1.20000
AFIX   0
C5    1    0.623349    0.816467    0.397084    11.00000    0.02937    0.02658 =
         0.02765    0.00146    0.01161    0.00783
AFIX 137
H5A   2    0.590702    0.832113    0.353055    11.00000   -1.50000
H5B   2    0.607863    0.866222    0.424037    11.00000   -1.50000
H5C   2    0.607154    0.748309    0.406944    11.00000   -1.50000
AFIX   0
C6    1    0.745771    0.928699    0.391279    11.00000    0.04068    0.01935 =
         0.02929   -0.00383    0.01258   -0.00031
AFIX 137
H6A   2    0.809651    0.933491    0.397186    11.00000   -1.50000
H6B   2    0.730328    0.978177    0.418404    11.00000   -1.50000
H6C   2    0.711214    0.942977    0.347395    11.00000   -1.50000
AFIX   0
C7    1    0.896759    0.707641    0.410108    11.00000    0.01979    0.01978 =
         0.02413    0.00527    0.00759   -0.00192
AFIX  13
H7    2    0.906493    0.665131    0.448445    11.00000   -1.20000
AFIX   0
C8    1    0.940998    0.647466    0.369675    11.00000    0.02006    0.03271 =
         0.02853    0.00409    0.00922    0.00120
AFIX 137
H8A   2    0.905574    0.586676    0.352939    11.00000   -1.50000
H8B   2    1.001431    0.627423    0.395493    11.00000   -1.50000
H8C   2    0.944085    0.690080    0.334916    11.00000   -1.50000
AFIX   0
C9    1    0.948799    0.805552    0.434052    11.00000    0.02453    0.03132 =
         0.04595    0.00446    0.00563   -0.00587
AFIX 137
H9A   2    0.942330    0.851473    0.398716    11.00000   -1.50000
H9B   2    1.012067    0.789452    0.454516    11.00000   -1.50000
H9C   2    0.925308    0.838395    0.464250    11.00000   -1.50000
AFIX   0
C10   1    0.793169    0.422768    0.462705    11.00000    0.01934    0.01685 =
         0.01857    0.00015    0.00738    0.00004
AFIX  13
H10   2    0.775940    0.374070    0.426753    11.00000   -1.20000
AFIX   0
C11   1    0.890682    0.452429    0.471993    11.00000    0.01760    0.02231 =
         0.02087    0.00105    0.00415    0.00158
AFIX 137
H11A  2    0.893135    0.490593    0.435383    11.00000   -1.50000
H11B  2    0.927070    0.390931    0.476889    11.00000   -1.50000
H11C  2    0.913815    0.494616    0.509611    11.00000   -1.50000
AFIX   0
C12   1    0.792616    0.360363    0.520107    11.00000    0.02988    0.02704 =
         0.03170    0.01172    0.01104    0.00417
AFIX 137
H12A  2    0.820948    0.399593    0.558373    11.00000   -1.50000
H12B  2    0.825664    0.297046    0.521669    11.00000   -1.50000
H12C  2    0.730883    0.344698    0.516843    11.00000   -1.50000
AFIX   0
C13   1    0.592659    0.474279    0.403528    11.00000    0.01808    0.02189 =
         0.02014    0.00265    0.00841   -0.00064
AFIX  13
H13   2    0.588457    0.453056    0.360164    11.00000   -1.20000
AFIX   0
C14   1    0.518326    0.553210    0.393739    11.00000    0.01858    0.03246 =
         0.02869    0.00163    0.00914    0.00298
AFIX 137
H14A  2    0.517142    0.576872    0.434564    11.00000   -1.50000
H14B  2    0.460711    0.522397    0.370420    11.00000   -1.50000
H14C  2    0.529611    0.610817    0.369977    11.00000   -1.50000
AFIX   0
C15   1    0.568785    0.378448    0.432996    11.00000    0.02492    0.03137 =
         0.03861    0.00603    0.01262   -0.00201
AFIX 137
H15A  2    0.612856    0.325334    0.434996    11.00000   -1.50000
H15B  2    0.509366    0.354818    0.407408    11.00000   -1.50000
H15C  2    0.568867    0.393914    0.475428    11.00000   -1.50000
AFIX   0
C16   1    0.716353    0.611615    0.509340    11.00000    0.02322    0.02293 =
         0.01874    0.00248    0.00931    0.00421
AFIX  13
H16   2    0.682569    0.675508    0.493232    11.00000   -1.20000
AFIX   0
C17   1    0.671505    0.561447    0.553246    11.00000    0.03322    0.03283 =
         0.02294    0.00269    0.01561    0.00304
AFIX 137
H17A  2    0.608879    0.546713    0.529588    11.00000   -1.50000
H17B  2    0.674625    0.607714    0.587854    11.00000   -1.50000
H17C  2    0.702614    0.498148    0.570097    11.00000   -1.50000
AFIX   0
C18   1    0.811658    0.643414    0.548956    11.00000    0.02993    0.03200 =
         0.02398   -0.00766    0.00965   -0.00117
AFIX 137
H18A  2    0.846224    0.583075    0.567814    11.00000   -1.50000
H18B  2    0.809047    0.689888    0.582157    11.00000   -1.50000
H18C  2    0.840366    0.677521    0.522115    11.00000   -1.50000
AFIX   0
C19   1    0.683729    0.289385    0.298228    11.00000    0.02690    0.00971 =
         0.02697   -0.00024    0.01105    0.00078
AFIX  13
H19   2    0.679003    0.354188    0.319938    11.00000   -1.20000
AFIX   0
C20   1    0.591703    0.275894    0.247718    11.00000    0.02659    0.02889 =
         0.03685    0.00515    0.01377   -0.00275
AFIX 137
H20A  2    0.581632    0.330868    0.216953    11.00000   -1.50000
H20B  2    0.545194    0.277703    0.267397    11.00000   -1.50000
H20C  2    0.589656    0.210516    0.226624    11.00000   -1.50000
AFIX   0
C21   1    0.696113    0.206686    0.348343    11.00000    0.03911    0.01970 =
         0.02950    0.00195    0.01720   -0.00238
AFIX 137
H21A  2    0.703449    0.140652    0.330705    11.00000   -1.50000
H21B  2    0.643528    0.204851    0.361908    11.00000   -1.50000
H21C  2    0.749259    0.221821    0.384371    11.00000   -1.50000
AFIX   0
C22   1    0.883746    0.333426    0.328217    11.00000    0.02323    0.02954 =
         0.02108   -0.00160    0.00446    0.00791
AFIX  13
H22   2    0.868632    0.381167    0.357609    11.00000   -1.20000
AFIX   0
C23   1    0.957253    0.387978    0.309586    11.00000    0.02107    0.04201 =
         0.03406   -0.00527    0.00390   -0.00008
AFIX 137
H23A  2    0.980936    0.341862    0.284905    11.00000   -1.50000
H23B  2    1.005501    0.408562    0.347493    11.00000   -1.50000
H23C  2    0.932015    0.448164    0.284525    11.00000   -1.50000
AFIX   0
C24   1    0.924421    0.240050    0.368381    11.00000    0.03358    0.04749 =
         0.02995    0.01020    0.00565    0.01492
AFIX 137
H24A  2    0.880449    0.210525    0.385272    11.00000   -1.50000
H24B  2    0.977523    0.260551    0.403031    11.00000   -1.50000
H24C  2    0.941197    0.189604    0.342420    11.00000   -1.50000
AFIX   0
C25   1    0.782783    0.202021    0.210323    11.00000    0.03320    0.02098 =
         0.02377   -0.00055    0.01060    0.00855
AFIX  13
H25   2    0.734426    0.211443    0.169097    11.00000   -1.20000
AFIX   0
C26   1    0.767089    0.097989    0.235059    11.00000    0.06516    0.01685 =
         0.03145   -0.00280    0.01873    0.00892
AFIX 137
H26A  2    0.810558    0.087336    0.276950    11.00000   -1.50000
H26B  2    0.774125    0.044865    0.206710    11.00000   -1.50000
H26C  2    0.706541    0.095205    0.237342    11.00000   -1.50000
AFIX   0
C27   1    0.871399    0.199731    0.196412    11.00000    0.04267    0.03346 =
         0.02776   -0.00485    0.01299    0.01269
AFIX 137
H27A  2    0.881043    0.265542    0.179498    11.00000   -1.50000
H27B  2    0.868914    0.146375    0.165677    11.00000   -1.50000
H27C  2    0.920645    0.185819    0.235208    11.00000   -1.50000
AFIX   0
C28   1    0.639363    0.573940    0.127350    11.00000    0.02698    0.02016 =
         0.01505    0.00305    0.00741    0.00441
AFIX  13
H28   2    0.643883    0.607454    0.167983    11.00000   -1.20000
AFIX   0
C29   1    0.544028    0.533401    0.101133    11.00000    0.02346    0.03406 =
         0.02574    0.00037    0.00655    0.00775
AFIX 137
H29A  2    0.532714    0.508840    0.058273    11.00000   -1.50000
H29B  2    0.501853    0.587873    0.100826    11.00000   -1.50000
H29C  2    0.536357    0.477483    0.127482    11.00000   -1.50000
AFIX   0
C30   1    0.649929    0.659631    0.083871    11.00000    0.04431    0.02491 =
         0.03160    0.01005    0.01252    0.00518
AFIX 137
H30A  2    0.707791    0.692999    0.102842    11.00000   -1.50000
H30B  2    0.601941    0.709369    0.077959    11.00000   -1.50000
H30C  2    0.646771    0.630984    0.043178    11.00000   -1.50000
AFIX   0
C31   1    0.833152    0.533304    0.139047    11.00000    0.02799    0.02810 =
         0.02626    0.00199    0.01558   -0.00212
AFIX  13
H31   2    0.811935    0.567655    0.097261    11.00000   -1.20000
AFIX   0
C32   1    0.870290    0.618483    0.186776    11.00000    0.03058    0.03518 =
         0.03486   -0.00633    0.01607   -0.01072
AFIX 137
H32A  2    0.822876    0.667614    0.184243    11.00000   -1.50000
H32B  2    0.919340    0.652615    0.177495    11.00000   -1.50000
H32C  2    0.892392    0.589663    0.229096    11.00000   -1.50000
AFIX   0
C33   1    0.908759    0.463587    0.136793    11.00000    0.03024    0.04326 =
         0.04191   -0.00319    0.02071   -0.00246
AFIX 137
H33A  2    0.934952    0.430198    0.177509    11.00000   -1.50000
H33B  2    0.954664    0.503649    0.127232    11.00000   -1.50000
H33C  2    0.885230    0.412128    0.104191    11.00000   -1.50000
AFIX   0
C34   1    0.697575    0.367957    0.084938    11.00000    0.02855    0.01857 =
         0.01834    0.00131    0.01021    0.00381
AFIX  13
H34   2    0.747620    0.317750    0.097164    11.00000   -1.20000
AFIX   0
C35   1    0.693784    0.408200    0.019649    11.00000    0.04011    0.02970 =
         0.01999   -0.00003    0.01136    0.00271
AFIX 137
H35A  2    0.646968    0.459847    0.005571    11.00000   -1.50000
H35B  2    0.680485    0.351993   -0.010426    11.00000   -1.50000
H35C  2    0.751504    0.438197    0.022532    11.00000   -1.50000
AFIX   0
C36   1    0.612551    0.305999    0.077870    11.00000    0.03415    0.02181 =
         0.02483   -0.00488    0.00719   -0.00141
AFIX 137
H36A  2    0.607816    0.293268    0.119376    11.00000   -1.50000
H36B  2    0.615576    0.241169    0.057425    11.00000   -1.50000
H36C  2    0.560147    0.344126    0.052312    11.00000   -1.50000
AFIX   0
HKLF 4


REM  odpm65_a.res in P2(1)/c
REM R1 =  0.0286 for    6874 Fo > 4sig(Fo)  and  0.0385 for all    8147 data
REM    421 parameters refined using      0 restraints

END

WGHT      0.0288      0.3095

REM Highest difference peak  0.842,  deepest hole -0.489,  1-sigma level  0.080
Q1    1   0.6253  0.5237  0.2312  11.00000  0.05    0.84
Q2    1   0.7167  0.5305  0.3180  11.00000  0.05    0.80
Q3    1   0.9963  0.5265  0.1790  11.00000  0.05    0.47
Q4    1   0.6721  0.4045  0.2767  11.00000  0.05    0.45
Q5    1   0.8355  0.3212  0.2923  11.00000  0.05    0.45
Q6    1   0.7591  0.7172  0.3278  11.00000  0.05    0.42
Q7    1   0.7302  0.4208  0.1901  11.00000  0.05    0.41
Q8    1   0.5712  0.5226  0.2869  11.00000  0.05    0.40
Q9    1   0.6991  0.4350  0.1059  11.00000  0.05    0.40
Q10   1   0.6889  0.6045  0.3588  11.00000  0.05    0.39
Q11   1   0.7626  0.2147  0.3697  11.00000  0.05    0.36
Q12   1   0.7747  0.6229  0.2583  11.00000  0.05    0.36
Q13   1   0.8277  0.7196  0.4074  11.00000  0.05    0.35
Q14   1   0.7057  0.5836  0.4692  11.00000  0.05    0.35
Q15   1   0.7702  0.3931  0.2385  11.00000  0.05    0.34
Q16   1   0.5595  0.5169  0.4022  11.00000  0.05    0.34
Q17   1   0.7336  0.7845  0.3813  11.00000  0.05    0.34
Q18   1   0.7586  0.4629  0.1918  11.00000  0.05    0.34
Q19   1   0.7708  0.5393  0.3517  11.00000  0.05    0.33
Q20   1   0.5821  0.7189  0.2289  11.00000  0.05    0.33
;
_shelx_res_checksum              7571
_olex2_exptl_crystal_mounting_method 'From fomblin on a microscope slide.'
_olex2_submission_special_instructions 'No special instructions were received'
_oxdiff_exptl_absorpt_empirical_details 
;
Empirical correction (ABSPACK) includes:
- Absorption correction using spherical harmonics
- Frame scaling
;
_oxdiff_exptl_absorpt_empirical_full_max 1.145
_oxdiff_exptl_absorpt_empirical_full_min 0.847
####################################################################### 
# 
# This file contains crystal structure data downloaded from the 
# Cambridge Structural Database (CSD) hosted by the Cambridge 
# Crystallographic Data Centre (CCDC).
# 
# Full information about CCDC data access policies and citation 
# guidelines are available at http://www.ccdc.cam.ac.uk/access/V1 
# 
# Audit and citation data items may have been added by the CCDC. 
# Please retain this information to preserve the provenance of 
# this file and to allow appropriate attribution of the data. 
# 
#######################################################################

data_2-Br
_database_code_depnum_ccdc_archive 'CCDC 1833622'
_audit_update_record             
;
2018-03-29 deposited with the CCDC.
2018-05-04 downloaded from the CCDC.
;

_manchester_internal_coll_name   odpm74
_manchester_internal_coll_client CAPG
_manchester_internal_coll_type   custom
_manchester_internal_coll_frame_time 12.5
_manchester_internal_coll_frame_width 0.8
_manchester_internal_coll_frame_method '\w scans'
_manchester_internal_coll_user   CAPG
_manchester_internal_coll_date   29/9/16
_manchester_internal_process_user CAPG
_manchester_internal_process_date 27/3/18
_manchester_internal_solution_user CAPG
_manchester_internal_solution_date 27/3/18
_manchester_internal_refinement_user CAPG
_manchester_internal_refinement_date 27/3/18
_manchester_internal_validation_user CAPG
_manchester_internal_validation_date 28/3/18
_manchester_internal_archive_date 28/3/18

_refine_special_details          
;
Positional disorder was located at iPr groups C22-C24, and C25-C27. For 
C22-C24, only C22 and C24 needed to be modelled as two components, which were 
then refined competetively, converging at a ratio of 0.71(1)0.29(1). For 
C25-C27, the whole group was modelled over two positions and refined 
competetively, converging at a ratio of 0.518(6):0.482(6). Similarity 
restraints (SIMU) were applied to every atom in the SiiPr3 group. 

Additionally, equivalent Si-C and C-C distances in the whole structure were 
refined to be approximately equal (SADI), and enhanced rigid bond restraints 
(RIGU) were applied globally.
;


_audit_creation_date             2018-03-28
_audit_creation_method           
;
Olex2 1.2
(compiled 2017.08.10 svn.r3458 for OlexSys, GUI svn.r5381)
;
_shelx_SHELXL_version_number     2018/1
_chemical_name_common            ?
_chemical_name_systematic        ?
_chemical_formula_moiety         'C36 H84 Br N2 Si4 Sm'
_chemical_formula_sum            'C36 H84 Br N2 Si4 Sm'
_chemical_formula_weight         887.67
_chemical_melting_point          ?
_chemical_oxdiff_formula         Sm(N(SiC9H21)2)2Br
loop_
_atom_type_symbol
_atom_type_description
_atom_type_scat_dispersion_real
_atom_type_scat_dispersion_imag
_atom_type_scat_source
C C 0.0033 0.0016 'International Tables Vol C Tables 4.2.6.8 and 6.1.1.4'
H H 0.0000 0.0000 'International Tables Vol C Tables 4.2.6.8 and 6.1.1.4'
Br Br -0.2901 2.4595 'International Tables Vol C Tables 4.2.6.8 and 6.1.1.4'
N N 0.0061 0.0033 'International Tables Vol C Tables 4.2.6.8 and 6.1.1.4'
Si Si 0.0817 0.0704 'International Tables Vol C Tables 4.2.6.8 and 6.1.1.4'
Sm Sm -0.1638 3.4418 'International Tables Vol C Tables 4.2.6.8 and 6.1.1.4'

_shelx_space_group_comment       
;
The symmetry employed for this shelxl refinement is uniquely defined
by the following loop, which should always be used as a source of
symmetry information in preference to the above space-group names.
They are only intended as comments.
;
_space_group_crystal_system      orthorhombic
_space_group_IT_number           61
_space_group_name_H-M_alt        'P b c a'
_space_group_name_Hall           '-P 2ac 2ab'
loop_
_space_group_symop_operation_xyz
'x, y, z'
'-x+1/2, -y, z+1/2'
'-x, y+1/2, -z+1/2'
'x+1/2, -y+1/2, -z'
'-x, -y, -z'
'x-1/2, y, -z-1/2'
'x, -y-1/2, z-1/2'
'-x-1/2, y-1/2, z'

_cell_length_a                   20.6319(9)
_cell_length_b                   20.1603(11)
_cell_length_c                   21.9662(10)
_cell_angle_alpha                90
_cell_angle_beta                 90
_cell_angle_gamma                90
_cell_volume                     9136.7(8)
_cell_formula_units_Z            8
_cell_measurement_reflns_used    7912
_cell_measurement_temperature    150.01(1)
_cell_measurement_theta_max      25.7600
_cell_measurement_theta_min      2.8970
_shelx_estimated_absorpt_T_max   ?
_shelx_estimated_absorpt_T_min   ?
_exptl_absorpt_coefficient_mu    2.289
_exptl_absorpt_correction_T_max  0.945
_exptl_absorpt_correction_T_min  0.913
_exptl_absorpt_correction_type   analytical
_exptl_absorpt_process_details   
;
CrysAlisPro 1.171.39.30c (Rigaku Oxford Diffraction, 2017)
Analytical numeric absorption correction using a multifaceted crystal
			model based on expressions derived by R.C. Clark & J.S. Reid.
(Clark, R. C. & Reid, J. S. (1995). Acta Cryst. A51, 887-897)
Empirical absorption correction using spherical harmonics,
 implemented in SCALE3 ABSPACK scaling algorithm.
;
_exptl_absorpt_special_details   ?
_exptl_crystal_colour            'clear yellow'
_exptl_crystal_colour_lustre     clear
_exptl_crystal_colour_primary    yellow
_exptl_crystal_density_diffrn    1.291
_exptl_crystal_density_meas      ?
_exptl_crystal_density_method    ?
_exptl_crystal_description       block
_exptl_crystal_F_000             3736
loop_
_exptl_crystal_face_index_h
_exptl_crystal_face_index_k
_exptl_crystal_face_index_l
_exptl_crystal_face_perp_dist
5 -19 23 0.2256
-25 -2 17 0.4308
-3 18 -23 0.0746
-23 16 -11 0.1928
-9 -12 -27 0.0856
28 -10 1 0.0957
9 -7 -28 0.0696
-16 -23 -6 0.2082
-3 27 8 0.1683
9 27 1 0.0965
18 22 -6 0.0777
2 -23 -18 0.0747
25 2 -15 0.0508
11 12 25 0.1541
-25 -11 -12 0.2065

_exptl_crystal_preparation       'By Benjamin Reant and CAPG.'
_exptl_crystal_recrystallization_method 'From hexane.'
_exptl_crystal_size_max          0.494
_exptl_crystal_size_mid          0.356
_exptl_crystal_size_min          0.259
loop_
_exptl_oxdiff_crystal_face_indexfrac_h
_exptl_oxdiff_crystal_face_indexfrac_k
_exptl_oxdiff_crystal_face_indexfrac_l
_exptl_oxdiff_crystal_face_x
_exptl_oxdiff_crystal_face_y
_exptl_oxdiff_crystal_face_z
4.5007 -18.5118 22.9939 0.2720 -0.9185 -0.2855
-24.5053 -1.5034 17.0118 -0.0663 -0.0480 -1.0049
-3.0004 18.0116 -22.9947 -0.2625 0.8868 0.3288
-22.5044 15.5093 -10.9867 -0.2539 0.8682 -0.4513
-8.9986 -11.9897 -27.0137 0.7717 0.6524 0.1136
27.5054 -9.5054 0.9859 0.1706 -0.6122 0.7772
9.0041 -6.9912 -28.0162 0.5472 0.4552 0.6849
-15.5002 -23.4983 -6.0126 0.8942 0.0651 -0.4472
-3.0034 27.0006 8.0210 -0.9515 0.2378 -0.1269
8.9991 27.0016 1.0152 -0.9127 0.2173 0.3422
18.0016 22.0025 -5.9930 -0.7016 0.1738 0.7050
2.0036 -22.9960 -18.0213 0.9580 0.0876 0.2664
25.0052 2.0026 -15.0110 0.0223 -0.0033 0.9902
10.9991 11.9902 25.0125 -0.7545 -0.6349 -0.0224
-24.5024 -11.4933 -12.0040 0.6285 0.5363 -0.5838

_exptl_transmission_factor_max   ?
_exptl_transmission_factor_min   ?
_diffrn_reflns_av_R_equivalents  0.0675
_diffrn_reflns_av_unetI/netI     0.0743
_diffrn_reflns_Laue_measured_fraction_full 0.992
_diffrn_reflns_Laue_measured_fraction_max 0.992
_diffrn_reflns_limit_h_max       20
_diffrn_reflns_limit_h_min       -24
_diffrn_reflns_limit_k_max       24
_diffrn_reflns_limit_k_min       -24
_diffrn_reflns_limit_l_max       20
_diffrn_reflns_limit_l_min       -26
_diffrn_reflns_number            32776
_diffrn_reflns_point_group_measured_fraction_full 0.992
_diffrn_reflns_point_group_measured_fraction_max 0.992
_diffrn_reflns_theta_full        25.242
_diffrn_reflns_theta_max         25.350
_diffrn_reflns_theta_min         2.404
_diffrn_ambient_temperature      150.01(1)
_diffrn_detector                 'CCD plate'
_diffrn_detector_area_resol_mean 5.1636
_diffrn_detector_type            Atlas
_diffrn_measured_fraction_theta_full 0.992
_diffrn_measured_fraction_theta_max 0.992
_diffrn_measurement_details      
;
List of Runs (angles in degrees, time in seconds):

  # Type    Start    End  Width  t~exp~   \w     \q     \k     \f   Frames
#--------------------------------------------------------------------------
  1  \w     35.00 101.40   0.80   12.50    --   11.54 178.00 120.00   83
  2  \w    -79.00  11.40   0.80   12.50    --  -12.00 -57.00-120.00  113
;
_diffrn_measurement_device       'four-circle diffractometer'
_diffrn_measurement_device_type  'Xcalibur, Atlas'
_diffrn_measurement_method       '\w scans'
_diffrn_orient_matrix_type       
'CrysAlisPro convention (1999,Acta A55,543-557)'
_diffrn_orient_matrix_UB_11      -0.0043460000
_diffrn_orient_matrix_UB_12      -0.0318670000
_diffrn_orient_matrix_UB_13      -0.0129763000
_diffrn_orient_matrix_UB_21      -0.0163630000
_diffrn_orient_matrix_UB_22      0.0144471000
_diffrn_orient_matrix_UB_23      -0.0251130000
_diffrn_orient_matrix_UB_31      0.0299499000
_diffrn_orient_matrix_UB_32      0.0032782000
_diffrn_orient_matrix_UB_33      -0.0156382000
_diffrn_radiation_monochromator  graphite
_diffrn_radiation_probe          x-ray
_diffrn_radiation_type           MoK\a
_diffrn_radiation_wavelength     0.71073
_diffrn_source                   'fine-focus sealed X-ray tube'
_diffrn_source_type              'Enhance (Mo) X-ray Source'
_diffrn_special_details          ?
_reflns_Friedel_coverage         0.000
_reflns_Friedel_fraction_full    .
_reflns_Friedel_fraction_max     .
_reflns_number_gt                5518
_reflns_number_total             8310
_reflns_odcompleteness_completeness 98.62
_reflns_odcompleteness_iscentric 1
_reflns_odcompleteness_theta     26.32
_reflns_special_details          
;
 Reflections were merged by SHELXL according to the crystal
 class for the calculation of statistics and refinement.
 
 _reflns_Friedel_fraction is defined as the number of unique
 Friedel pairs measured divided by the number that would be
 possible theoretically, ignoring centric projections and
 systematic absences.
;
_reflns_threshold_expression     'I > 2\s(I)'
_computing_cell_refinement       'CrysAlisPro 1.171.39.30c (Rigaku OD, 2017)'
_computing_data_collection       'CrysAlisPro 1.171.39.30c (Rigaku OD, 2017)'
_computing_data_reduction        'CrysAlisPro 1.171.39.30c (Rigaku OD, 2017)'
_computing_molecular_graphics    'Olex2 (Dolomanov et al., 2009)'
_computing_publication_material  'Olex2 (Dolomanov et al., 2009)'
_computing_structure_refinement  'ShelXL (Sheldrick, 2015)'
_computing_structure_solution    'ShelXT (Sheldrick, 2015)'
_refine_diff_density_max         0.698
_refine_diff_density_min         -1.119
_refine_diff_density_rms         0.105
_refine_ls_extinction_coef       .
_refine_ls_extinction_method     none
_refine_ls_goodness_of_fit_ref   1.036
_refine_ls_hydrogen_treatment    constr
_refine_ls_matrix_type           full
_refine_ls_number_parameters     467
_refine_ls_number_reflns         8310
_refine_ls_number_restraints     914
_refine_ls_R_factor_all          0.0857
_refine_ls_R_factor_gt           0.0459
_refine_ls_restrained_S_all      1.029
_refine_ls_shift/su_max          0.003
_refine_ls_shift/su_mean         0.000
_refine_ls_structure_factor_coef Fsqd
_refine_ls_weighting_details     
'w=1/[\s^2^(Fo^2^)+(0.0361P)^2^+3.7975P] where P=(Fo^2^+2Fc^2^)/3'
_refine_ls_weighting_scheme      calc
_refine_ls_wR_factor_gt          0.0889
_refine_ls_wR_factor_ref         0.1063

_olex2_refinement_description    
;
1. Fixed Uiso
 At 1.2 times of:
  All C(H) groups
 At 1.5 times of:
  All C(H,H,H) groups, All C(H,H,H,H,H,H) groups
2. Restrained distances
 C26B-C25B \\sim C27B-C25B \\sim C26A-C25A \\sim C27A-C25A \\sim C20-C19 \\sim
C21-C19 \\sim C32-C31 ~
 C33-C31 \\sim C29-C28 \\sim C30-C28 \\sim C35-C34 \\sim C36-C34 \\sim C2-C1
\\sim C3-C1 \\sim C9-C7 \\sim C8-
 C7 \\sim C5-C4 \\sim C6-C4 \\sim C23-C22A \\sim C24A-C22A \\sim C14-C13 \\sim
C15-C13 \\sim C12-C10 \\sim C11-
 C10 \\sim C17-C16 \\sim C18-C16
 with sigma of 0.008
 Si3-C22A \\sim Si3-C22B \\sim Si3-C25A \\sim Si3-C25B \\sim Si3-C19 \\sim
Si4-C31 \\sim Si4-C34 \\sim Si2-
 C10 \\sim Si2-C16 \\sim Si2-C13 \\sim Si1-C1 \\sim Si1-C7 \\sim Si1-C4 \\sim
Si4-C28
 with sigma of 0.008
3. Uiso/Uaniso restraints and constraints
Si3 \\sim C19 \\sim C20 \\sim C21 \\sim C23 \\sim C25A \\sim C27A \\sim C26A
\\sim C22B \\sim C24B \\sim C22A \\sim C24A \\sim C25B \\sim C26B \\sim C27B:
within 2A with sigma of 0.008 and sigma for terminal atoms of 0.008
4. Rigid body (RIGU) restrains
 All non-hydrogen atoms
 with sigma for 1-2 distances of 0.01 and sigma for 1-3 distances of 0.01
5. Others
 Sof(C25B)=Sof(H25B)=Sof(C26B)=Sof(H26D)=Sof(H26E)=Sof(H26F)=Sof(C27B)=
 Sof(H27D)=Sof(H27E)=Sof(H27F)=1-FVAR(1)
 Sof(C25A)=Sof(H25A)=Sof(C27A)=Sof(H27A)=Sof(H27B)=Sof(H27C)=Sof(C26A)=
 Sof(H26A)=Sof(H26B)=Sof(H26C)=FVAR(1)
 Sof(H23D)=Sof(H23E)=Sof(H23F)=Sof(C22A)=Sof(H22A)=Sof(C24A)=Sof(H24D)=
 Sof(H24E)=Sof(H24F)=1-FVAR(2)
 Sof(H23A)=Sof(H23B)=Sof(H23C)=Sof(C22B)=Sof(H22B)=Sof(C24B)=Sof(H24A)=
 Sof(H24B)=Sof(H24C)=FVAR(2)
6.a Ternary CH refined with riding coordinates:
 C1(H1), C4(H4), C7(H7), C10(H10), C13(H13), C16(H16), C19(H19), C28(H28),
 C31(H31), C34(H34), C25A(H25A), C22B(H22B), C22A(H22A), C25B(H25B)
6.b Me refined with riding coordinates:
 C27A(H27A,H27B,H27C), C26A(H26A,H26B,H26C), C26B(H26D,H26E,H26F), C27B(H27D,
 H27E,H27F)
6.c Idealised Me refined as rotating group:
 C2(H2A,H2B,H2C), C3(H3A,H3B,H3C), C5(H5A,H5B,H5C), C6(H6A,H6B,H6C), C8(H8A,
 H8B,H8C), C9(H9A,H9B,H9C), C11(H11A,H11B,H11C), C12(H12A,H12B,H12C), C14(H14A,
 H14B,H14C), C15(H15A,H15B,H15C), C17(H17A,H17B,H17C), C18(H18A,H18B,H18C),
 C20(H20A,H20B,H20C), C21(H21A,H21B,H21C), C23(H23D,H23E,H23F), C23(H23A,H23B,
 H23C), C29(H29A,H29B,H29C), C30(H30A,H30B,H30C), C32(H32A,H32B,H32C), C33(H33A,
 H33B,H33C), C35(H35A,H35B,H35C), C36(H36A,H36B,H36C), C24B(H24A,H24B,H24C),
 C24A(H24D,H24E,H24F)
;
_atom_sites_solution_hydrogens   geom
_atom_sites_solution_primary     ?
_atom_sites_solution_secondary   ?
loop_
_atom_site_label
_atom_site_type_symbol
_atom_site_fract_x
_atom_site_fract_y
_atom_site_fract_z
_atom_site_U_iso_or_equiv
_atom_site_adp_type
_atom_site_occupancy
_atom_site_site_symmetry_order
_atom_site_calc_flag
_atom_site_refinement_flags_posn
_atom_site_refinement_flags_adp
_atom_site_refinement_flags_occupancy
_atom_site_disorder_assembly
_atom_site_disorder_group
Sm1 Sm 0.30532(2) 0.34297(2) 0.61487(2) 0.03782(10) Uani 1 1 d . U . . .
Br1 Br 0.23637(3) 0.25878(3) 0.68854(3) 0.06024(19) Uani 1 1 d . U . . .
Si1 Si 0.27916(6) 0.32993(7) 0.46279(6) 0.0333(3) Uani 1 1 d D U . . .
Si2 Si 0.17933(6) 0.41966(7) 0.52867(6) 0.0335(3) Uani 1 1 d D U . . .
Si3 Si 0.38571(7) 0.46571(8) 0.68844(7) 0.0437(4) Uani 1 1 d D U . . .
Si4 Si 0.46269(6) 0.33086(7) 0.66971(6) 0.0360(4) Uani 1 1 d D U . . .
N1 N 0.24908(16) 0.37013(19) 0.52731(16) 0.0285(9) Uani 1 1 d . U . . .
N2 N 0.39759(17) 0.3857(2) 0.66145(17) 0.0323(9) Uani 1 1 d . U . . .
C1 C 0.3383(2) 0.2669(2) 0.4974(2) 0.0413(13) Uani 1 1 d D U . . .
H1 H 0.363912 0.292211 0.528320 0.050 Uiso 1 1 calc R . . . .
C2 C 0.3027(3) 0.2122(3) 0.5334(2) 0.0542(15) Uani 1 1 d D U . . .
H2A H 0.273324 0.232632 0.563039 0.081 Uiso 1 1 calc GR . . . .
H2B H 0.334446 0.184576 0.554872 0.081 Uiso 1 1 calc GR . . . .
H2C H 0.277665 0.184514 0.505239 0.081 Uiso 1 1 calc GR . . . .
C3 C 0.3890(3) 0.2345(3) 0.4552(2) 0.0652(18) Uani 1 1 d D U . . .
H3A H 0.366726 0.209675 0.423003 0.098 Uiso 1 1 calc GR . . . .
H3B H 0.416209 0.204213 0.478883 0.098 Uiso 1 1 calc GR . . . .
H3C H 0.416086 0.269028 0.436822 0.098 Uiso 1 1 calc GR . . . .
C4 C 0.3260(2) 0.3879(2) 0.41050(19) 0.0457(14) Uani 1 1 d D U . . .
H4 H 0.295882 0.425627 0.401691 0.055 Uiso 1 1 calc R . . . .
C5 C 0.3844(2) 0.4190(3) 0.4435(3) 0.0631(17) Uani 1 1 d D U . . .
H5A H 0.370450 0.436365 0.483027 0.095 Uiso 1 1 calc GR . . . .
H5B H 0.402048 0.455165 0.418768 0.095 Uiso 1 1 calc GR . . . .
H5C H 0.417814 0.385098 0.449641 0.095 Uiso 1 1 calc GR . . . .
C6 C 0.3476(3) 0.3616(3) 0.3479(2) 0.0674(19) Uani 1 1 d D U . . .
H6A H 0.378912 0.325624 0.353556 0.101 Uiso 1 1 calc GR . . . .
H6B H 0.367756 0.397595 0.324663 0.101 Uiso 1 1 calc GR . . . .
H6C H 0.309763 0.344893 0.325687 0.101 Uiso 1 1 calc GR . . . .
C7 C 0.2159(2) 0.2832(2) 0.4157(2) 0.0439(13) Uani 1 1 d D U . . .
H7 H 0.182941 0.266490 0.445357 0.053 Uiso 1 1 calc R . . . .
C8 C 0.1785(3) 0.3274(3) 0.3702(2) 0.0562(16) Uani 1 1 d D U . . .
H8A H 0.160919 0.366017 0.391697 0.084 Uiso 1 1 calc GR . . . .
H8B H 0.142937 0.301929 0.352165 0.084 Uiso 1 1 calc GR . . . .
H8C H 0.208017 0.342293 0.338062 0.084 Uiso 1 1 calc GR . . . .
C9 C 0.2400(3) 0.2219(3) 0.3807(3) 0.0691(19) Uani 1 1 d D U . . .
H9A H 0.274621 0.235068 0.352626 0.104 Uiso 1 1 calc GR . . . .
H9B H 0.204064 0.202545 0.357616 0.104 Uiso 1 1 calc GR . . . .
H9C H 0.256789 0.189092 0.409605 0.104 Uiso 1 1 calc GR . . . .
C10 C 0.1761(2) 0.4630(2) 0.60642(18) 0.0392(13) Uani 1 1 d D U . . .
H10 H 0.221964 0.473701 0.617225 0.047 Uiso 1 1 calc R . . . .
C11 C 0.1500(3) 0.4194(3) 0.6587(2) 0.0599(16) Uani 1 1 d D U . . .
H11A H 0.103672 0.411120 0.652479 0.090 Uiso 1 1 calc GR . . . .
H11B H 0.156424 0.442302 0.697576 0.090 Uiso 1 1 calc GR . . . .
H11C H 0.173379 0.377085 0.659216 0.090 Uiso 1 1 calc GR . . . .
C12 C 0.1390(3) 0.5292(3) 0.6083(3) 0.0686(19) Uani 1 1 d D U . . .
H12A H 0.158999 0.560579 0.579854 0.103 Uiso 1 1 calc GR . . . .
H12B H 0.140792 0.547512 0.649650 0.103 Uiso 1 1 calc GR . . . .
H12C H 0.093750 0.521804 0.596747 0.103 Uiso 1 1 calc GR . . . .
C13 C 0.1859(2) 0.4849(2) 0.4662(2) 0.0463(14) Uani 1 1 d D U . . .
H13 H 0.196738 0.459853 0.428279 0.056 Uiso 1 1 calc R . . . .
C14 C 0.2431(2) 0.5327(3) 0.4763(3) 0.0613(17) Uani 1 1 d D U . . .
H14A H 0.233747 0.561575 0.511160 0.092 Uiso 1 1 calc GR . . . .
H14B H 0.249379 0.559921 0.439816 0.092 Uiso 1 1 calc GR . . . .
H14C H 0.282549 0.507166 0.484457 0.092 Uiso 1 1 calc GR . . . .
C15 C 0.1251(3) 0.5258(3) 0.4506(3) 0.071(2) Uani 1 1 d D U . . .
H15A H 0.090641 0.496054 0.436511 0.106 Uiso 1 1 calc GR . . . .
H15B H 0.135478 0.557744 0.418382 0.106 Uiso 1 1 calc GR . . . .
H15C H 0.110367 0.549696 0.486917 0.106 Uiso 1 1 calc GR . . . .
C16 C 0.10253(18) 0.3681(2) 0.5171(2) 0.0456(14) Uani 1 1 d D U . . .
H16 H 0.101139 0.356970 0.472808 0.055 Uiso 1 1 calc R . . . .
C17 C 0.1029(2) 0.3015(3) 0.5509(3) 0.0589(16) Uani 1 1 d D U . . .
H17A H 0.144656 0.279466 0.544645 0.088 Uiso 1 1 calc GR . . . .
H17B H 0.067978 0.273361 0.535183 0.088 Uiso 1 1 calc GR . . . .
H17C H 0.096183 0.309249 0.594522 0.088 Uiso 1 1 calc GR . . . .
C18 C 0.0385(2) 0.4050(3) 0.5310(3) 0.0648(18) Uani 1 1 d D U . . .
H18A H 0.036571 0.415831 0.574425 0.097 Uiso 1 1 calc GR . . . .
H18B H 0.001712 0.376590 0.520215 0.097 Uiso 1 1 calc GR . . . .
H18C H 0.036670 0.445981 0.507030 0.097 Uiso 1 1 calc GR . . . .
C19 C 0.3037(2) 0.4628(3) 0.7288(3) 0.0641(15) Uani 1 1 d D U . . .
H19 H 0.273571 0.445330 0.696935 0.077 Uiso 1 1 calc R . . . .
C20 C 0.2982(3) 0.4117(3) 0.7805(3) 0.0729(18) Uani 1 1 d D U . . .
H20A H 0.315551 0.369049 0.766642 0.109 Uiso 1 1 calc GR . . . .
H20B H 0.252642 0.406409 0.791954 0.109 Uiso 1 1 calc GR . . . .
H20C H 0.323089 0.427168 0.815758 0.109 Uiso 1 1 calc GR . . . .
C21 C 0.2720(3) 0.5281(4) 0.7485(4) 0.120(3) Uani 1 1 d D U . . .
H21A H 0.278956 0.534885 0.792145 0.179 Uiso 1 1 calc GR . . . .
H21B H 0.225352 0.526236 0.740089 0.179 Uiso 1 1 calc GR . . . .
H21C H 0.291333 0.564919 0.725716 0.179 Uiso 1 1 calc GR . . . .
C23 C 0.4305(3) 0.5208(3) 0.5761(3) 0.0828(19) Uani 1 1 d D U . . .
H23D H 0.455035 0.560159 0.588491 0.124 Uiso 0.702(11) 1 calc GR . P A 2
H23E H 0.418435 0.524742 0.533089 0.124 Uiso 0.702(11) 1 calc GR . P A 2
H23F H 0.457317 0.481148 0.581804 0.124 Uiso 0.702(11) 1 calc GR . P A 2
H23A H 0.472057 0.534182 0.593866 0.124 Uiso 0.298(11) 1 calc GR . P A 1
H23B H 0.419941 0.550135 0.541932 0.124 Uiso 0.298(11) 1 calc GR . P A 1
H23C H 0.433588 0.474957 0.561498 0.124 Uiso 0.298(11) 1 calc GR . P A 1
C28 C 0.4299(2) 0.24415(19) 0.6507(2) 0.0410(13) Uani 1 1 d D U . . .
H28 H 0.393404 0.251627 0.621523 0.049 Uiso 1 1 calc R . . . .
C29 C 0.3999(3) 0.2066(3) 0.7051(2) 0.0592(16) Uani 1 1 d D U . . .
H29A H 0.434444 0.191200 0.732213 0.089 Uiso 1 1 calc GR . . . .
H29B H 0.375163 0.168442 0.690126 0.089 Uiso 1 1 calc GR . . . .
H29C H 0.370891 0.236423 0.727528 0.089 Uiso 1 1 calc GR . . . .
C30 C 0.4765(3) 0.1957(3) 0.6181(3) 0.0644(17) Uani 1 1 d D U . . .
H30A H 0.494710 0.217173 0.581938 0.097 Uiso 1 1 calc GR . . . .
H30B H 0.452745 0.155749 0.605941 0.097 Uiso 1 1 calc GR . . . .
H30C H 0.511740 0.183358 0.645882 0.097 Uiso 1 1 calc GR . . . .
C31 C 0.5023(2) 0.3289(3) 0.74835(18) 0.0451(14) Uani 1 1 d D U . . .
H31 H 0.522062 0.373786 0.754056 0.054 Uiso 1 1 calc R . . . .
C32 C 0.4579(3) 0.3184(4) 0.8036(2) 0.0673(19) Uani 1 1 d D U . . .
H32A H 0.416587 0.341141 0.796817 0.101 Uiso 1 1 calc GR . . . .
H32B H 0.478797 0.336462 0.840120 0.101 Uiso 1 1 calc GR . . . .
H32C H 0.450081 0.270837 0.809254 0.101 Uiso 1 1 calc GR . . . .
C33 C 0.5593(2) 0.2793(3) 0.7519(3) 0.0616(17) Uani 1 1 d D U . . .
H33A H 0.543736 0.234710 0.741825 0.092 Uiso 1 1 calc GR . . . .
H33B H 0.577141 0.279306 0.793285 0.092 Uiso 1 1 calc GR . . . .
H33C H 0.593077 0.292426 0.723009 0.092 Uiso 1 1 calc GR . . . .
C34 C 0.5325(2) 0.3436(3) 0.6139(2) 0.0616(17) Uani 1 1 d D U . . .
H34 H 0.558711 0.301994 0.616467 0.074 Uiso 1 1 calc R . . . .
C35 C 0.5801(3) 0.3995(3) 0.6285(3) 0.091(2) Uani 1 1 d D U . . .
H35A H 0.560104 0.442328 0.618901 0.136 Uiso 1 1 calc GR . . . .
H35B H 0.619509 0.393894 0.604118 0.136 Uiso 1 1 calc GR . . . .
H35C H 0.591253 0.398102 0.671856 0.136 Uiso 1 1 calc GR . . . .
C36 C 0.5106(3) 0.3478(4) 0.5473(2) 0.075(2) Uani 1 1 d D U . . .
H36A H 0.482035 0.310287 0.538030 0.113 Uiso 1 1 calc GR . . . .
H36B H 0.548641 0.346272 0.520617 0.113 Uiso 1 1 calc GR . . . .
H36C H 0.487163 0.389440 0.540710 0.113 Uiso 1 1 calc GR . . . .
C25A C 0.4438(4) 0.4972(7) 0.7502(4) 0.066(2) Uani 0.518(6) 1 d D U P A 1
H25A H 0.453911 0.457419 0.775708 0.079 Uiso 0.518(6) 1 calc R . P A 1
C27A C 0.5098(5) 0.5221(7) 0.7271(6) 0.078(3) Uani 0.518(6) 1 d D U P A 1
H27A H 0.527639 0.490237 0.697885 0.118 Uiso 0.518(6) 1 calc R . P A 1
H27B H 0.504240 0.565238 0.707183 0.118 Uiso 0.518(6) 1 calc R . P A 1
H27C H 0.539650 0.526797 0.761560 0.118 Uiso 0.518(6) 1 calc R . P A 1
C26A C 0.4203(4) 0.5504(6) 0.7953(5) 0.075(2) Uani 0.518(6) 1 d D U P A 1
H26A H 0.378078 0.537432 0.811910 0.113 Uiso 0.518(6) 1 calc R . P A 1
H26B H 0.451690 0.554577 0.828635 0.113 Uiso 0.518(6) 1 calc R . P A 1
H26C H 0.416280 0.593018 0.774258 0.113 Uiso 0.518(6) 1 calc R . P A 1
C22B C 0.3816(14) 0.5252(12) 0.6206(9) 0.070(2) Uani 0.298(11) 1 d D U P A 1
H22B H 0.339138 0.517601 0.599688 0.085 Uiso 0.298(11) 1 calc R . P A 1
C24B C 0.3840(13) 0.6068(11) 0.6421(11) 0.078(3) Uani 0.298(11) 1 d . U P A 1
H24A H 0.342262 0.619297 0.660010 0.117 Uiso 0.298(11) 1 calc GR . P A 1
H24B H 0.392565 0.634530 0.606345 0.117 Uiso 0.298(11) 1 calc GR . P A 1
H24C H 0.418508 0.613130 0.672135 0.117 Uiso 0.298(11) 1 calc GR . P A 1
C22A C 0.3690(4) 0.5150(5) 0.6151(3) 0.069(2) Uani 0.702(11) 1 d D U P A 2
H22A H 0.338489 0.486895 0.590829 0.082 Uiso 0.702(11) 1 calc R . P A 2
C24A C 0.3366(5) 0.5836(4) 0.6189(5) 0.081(2) Uani 0.702(11) 1 d D U P A 2
H24D H 0.290398 0.578226 0.628009 0.121 Uiso 0.702(11) 1 calc GR . P A 2
H24E H 0.341590 0.606710 0.579922 0.121 Uiso 0.702(11) 1 calc GR . P A 2
H24F H 0.357187 0.609673 0.651236 0.121 Uiso 0.702(11) 1 calc GR . P A 2
C25B C 0.4564(5) 0.5050(6) 0.7313(5) 0.067(2) Uani 0.482(6) 1 d D U P A 2
H25B H 0.497016 0.484442 0.715043 0.080 Uiso 0.482(6) 1 calc R . P A 2
C26B C 0.4535(6) 0.4885(7) 0.7995(5) 0.071(3) Uani 0.482(6) 1 d D U P A 2
H26D H 0.449320 0.440380 0.804782 0.107 Uiso 0.482(6) 1 calc R . P A 2
H26E H 0.493218 0.503847 0.819436 0.107 Uiso 0.482(6) 1 calc R . P A 2
H26F H 0.415953 0.510614 0.817840 0.107 Uiso 0.482(6) 1 calc R . P A 2
C27B C 0.4630(7) 0.5805(6) 0.7225(6) 0.078(2) Uani 0.482(6) 1 d D U P A 2
H27D H 0.464836 0.590693 0.678941 0.117 Uiso 0.482(6) 1 calc R . P A 2
H27E H 0.425466 0.602781 0.740725 0.117 Uiso 0.482(6) 1 calc R . P A 2
H27F H 0.502731 0.596014 0.742321 0.117 Uiso 0.482(6) 1 calc R . P A 2

loop_
_atom_site_aniso_label
_atom_site_aniso_U_11
_atom_site_aniso_U_22
_atom_site_aniso_U_33
_atom_site_aniso_U_23
_atom_site_aniso_U_13
_atom_site_aniso_U_12
Sm1 0.03437(15) 0.04453(19) 0.03458(18) 0.00326(13) -0.00286(12) -0.00659(12)
Br1 0.0502(3) 0.0694(5) 0.0611(4) 0.0187(3) 0.0088(3) -0.0061(3)
Si1 0.0384(7) 0.0310(8) 0.0304(8) -0.0008(6) 0.0023(6) 0.0061(6)
Si2 0.0304(7) 0.0314(8) 0.0389(8) -0.0007(7) 0.0036(6) 0.0038(6)
Si3 0.0429(8) 0.0367(9) 0.0514(10) -0.0063(7) 0.0005(7) -0.0021(7)
Si4 0.0307(7) 0.0414(9) 0.0360(8) 0.0028(7) -0.0003(6) -0.0014(6)
N1 0.030(2) 0.022(2) 0.033(2) -0.0026(18) 0.0024(18) 0.0013(16)
N2 0.031(2) 0.036(3) 0.030(2) 0.0019(19) 0.0005(18) -0.0018(17)
C1 0.052(3) 0.039(3) 0.033(3) -0.006(3) -0.002(3) 0.015(3)
C2 0.083(4) 0.035(3) 0.044(3) 0.002(3) -0.014(3) 0.007(3)
C3 0.071(4) 0.068(5) 0.058(4) -0.013(3) 0.001(3) 0.039(3)
C4 0.043(3) 0.046(4) 0.048(3) 0.012(3) 0.010(3) 0.010(3)
C5 0.049(3) 0.067(5) 0.074(4) 0.007(3) 0.019(3) -0.006(3)
C6 0.072(4) 0.084(5) 0.046(4) 0.011(3) 0.025(3) 0.019(4)
C7 0.056(3) 0.045(4) 0.031(3) -0.004(3) -0.001(3) 0.001(3)
C8 0.062(4) 0.064(5) 0.042(3) -0.005(3) -0.017(3) 0.003(3)
C9 0.097(5) 0.050(4) 0.061(4) -0.021(3) -0.023(4) 0.008(4)
C10 0.037(3) 0.038(3) 0.043(3) -0.001(2) 0.012(2) 0.009(2)
C11 0.064(4) 0.067(4) 0.049(4) -0.002(3) 0.013(3) -0.001(3)
C12 0.085(5) 0.048(4) 0.073(5) -0.012(3) 0.021(4) 0.007(3)
C13 0.055(3) 0.033(3) 0.050(3) 0.008(3) 0.006(3) 0.015(3)
C14 0.069(4) 0.038(4) 0.077(5) 0.015(3) 0.022(3) 0.002(3)
C15 0.068(4) 0.078(5) 0.065(4) 0.022(4) 0.005(3) 0.035(4)
C16 0.033(3) 0.058(4) 0.046(3) -0.004(3) 0.000(3) -0.002(2)
C17 0.044(3) 0.056(4) 0.077(4) -0.005(3) 0.007(3) -0.016(3)
C18 0.030(3) 0.071(5) 0.093(5) 0.002(4) -0.001(3) 0.005(3)
C19 0.058(3) 0.070(4) 0.064(3) -0.024(3) 0.005(3) 0.008(3)
C20 0.063(4) 0.095(5) 0.061(4) -0.010(4) 0.011(3) -0.017(3)
C21 0.123(5) 0.109(6) 0.127(6) -0.033(5) 0.042(5) 0.034(5)
C23 0.085(4) 0.059(4) 0.105(4) 0.013(4) 0.012(4) -0.007(3)
C28 0.042(3) 0.034(3) 0.047(3) -0.006(3) -0.012(3) 0.007(2)
C29 0.055(3) 0.049(4) 0.074(4) 0.014(3) -0.012(3) -0.011(3)
C30 0.076(4) 0.048(4) 0.069(4) -0.007(3) -0.002(3) 0.013(3)
C31 0.039(3) 0.056(4) 0.040(3) -0.001(3) -0.007(3) -0.003(2)
C32 0.071(4) 0.092(6) 0.040(4) 0.002(3) -0.011(3) -0.005(4)
C33 0.055(4) 0.073(5) 0.057(4) 0.000(3) -0.019(3) 0.008(3)
C34 0.043(3) 0.074(5) 0.068(4) 0.009(4) 0.007(3) -0.002(3)
C35 0.060(4) 0.089(6) 0.124(6) 0.017(5) 0.012(4) -0.027(4)
C36 0.075(4) 0.090(6) 0.061(4) 0.021(4) 0.023(4) 0.003(4)
C25A 0.059(4) 0.058(4) 0.082(4) -0.018(4) -0.004(4) -0.012(3)
C27A 0.069(5) 0.070(5) 0.097(5) -0.019(5) 0.000(5) -0.018(4)
C26A 0.072(4) 0.068(5) 0.086(5) -0.022(4) -0.005(4) -0.014(4)
C22B 0.072(4) 0.044(4) 0.095(4) 0.010(4) 0.014(4) 0.003(4)
C24B 0.084(6) 0.047(5) 0.104(6) 0.009(5) 0.013(5) 0.004(5)
C22A 0.067(4) 0.043(4) 0.097(4) 0.009(3) 0.013(3) 0.001(3)
C24A 0.082(5) 0.048(4) 0.112(5) 0.016(4) 0.014(4) 0.008(4)
C25B 0.060(4) 0.058(4) 0.083(4) -0.018(4) -0.006(4) -0.014(3)
C26B 0.066(5) 0.066(5) 0.082(5) -0.023(5) -0.010(5) -0.011(4)
C27B 0.074(5) 0.065(5) 0.094(5) -0.019(5) -0.007(4) -0.020(4)

_geom_special_details            
;
 All esds (except the esd in the dihedral angle between two l.s. planes)
 are estimated using the full covariance matrix.  The cell esds are taken
 into account individually in the estimation of esds in distances, angles
 and torsion angles; correlations between esds in cell parameters are only
 used when they are defined by crystal symmetry.  An approximate (isotropic)
 treatment of cell esds is used for estimating esds involving l.s. planes.
;
loop_
_geom_bond_atom_site_label_1
_geom_bond_atom_site_label_2
_geom_bond_distance
_geom_bond_site_symmetry_2
_geom_bond_publ_flag
Sm1 Br1 2.7428(6) . ?
Sm1 N1 2.312(4) . ?
Sm1 N2 2.327(4) . ?
Si1 N1 1.747(4) . ?
Si1 C1 1.919(4) . ?
Si1 C4 1.903(4) . ?
Si1 C7 1.915(4) . ?
Si2 N1 1.752(4) . ?
Si2 C10 1.919(4) . ?
Si2 C13 1.906(4) . ?
Si2 C16 1.912(4) . ?
Si3 N2 1.736(4) . ?
Si3 C19 1.912(4) . ?
Si3 C25A 1.917(6) . ?
Si3 C22B 1.916(6) . ?
Si3 C22A 1.925(5) . ?
Si3 C25B 1.909(6) . ?
Si4 N2 1.749(4) . ?
Si4 C28 1.920(4) . ?
Si4 C31 1.911(4) . ?
Si4 C34 1.909(4) . ?
C1 H1 1.0000 . ?
C1 C2 1.545(5) . ?
C1 C3 1.542(4) . ?
C2 H2A 0.9800 . ?
C2 H2B 0.9800 . ?
C2 H2C 0.9800 . ?
C3 H3A 0.9800 . ?
C3 H3B 0.9800 . ?
C3 H3C 0.9800 . ?
C4 H4 1.0000 . ?
C4 C5 1.539(5) . ?
C4 C6 1.540(5) . ?
C5 H5A 0.9800 . ?
C5 H5B 0.9800 . ?
C5 H5C 0.9800 . ?
C6 H6A 0.9800 . ?
C6 H6B 0.9800 . ?
C6 H6C 0.9800 . ?
C7 H7 1.0000 . ?
C7 C8 1.544(5) . ?
C7 C9 1.537(5) . ?
C8 H8A 0.9800 . ?
C8 H8B 0.9800 . ?
C8 H8C 0.9800 . ?
C9 H9A 0.9800 . ?
C9 H9B 0.9800 . ?
C9 H9C 0.9800 . ?
C10 H10 1.0000 . ?
C10 C11 1.543(5) . ?
C10 C12 1.539(5) . ?
C11 H11A 0.9800 . ?
C11 H11B 0.9800 . ?
C11 H11C 0.9800 . ?
C12 H12A 0.9800 . ?
C12 H12B 0.9800 . ?
C12 H12C 0.9800 . ?
C13 H13 1.0000 . ?
C13 C14 1.539(5) . ?
C13 C15 1.541(5) . ?
C14 H14A 0.9800 . ?
C14 H14B 0.9800 . ?
C14 H14C 0.9800 . ?
C15 H15A 0.9800 . ?
C15 H15B 0.9800 . ?
C15 H15C 0.9800 . ?
C16 H16 1.0000 . ?
C16 C17 1.533(5) . ?
C16 C18 1.546(5) . ?
C17 H17A 0.9800 . ?
C17 H17B 0.9800 . ?
C17 H17C 0.9800 . ?
C18 H18A 0.9800 . ?
C18 H18B 0.9800 . ?
C18 H18C 0.9800 . ?
C19 H19 1.0000 . ?
C19 C20 1.537(5) . ?
C19 C21 1.531(5) . ?
C20 H20A 0.9800 . ?
C20 H20B 0.9800 . ?
C20 H20C 0.9800 . ?
C21 H21A 0.9800 . ?
C21 H21B 0.9800 . ?
C21 H21C 0.9800 . ?
C23 H23D 0.9800 . ?
C23 H23E 0.9800 . ?
C23 H23F 0.9800 . ?
C23 H23A 0.9800 . ?
C23 H23B 0.9800 . ?
C23 H23C 0.9800 . ?
C23 C22B 1.41(2) . ?
C23 C22A 1.536(6) . ?
C28 H28 1.0000 . ?
C28 C29 1.545(5) . ?
C28 C30 1.547(5) . ?
C29 H29A 0.9800 . ?
C29 H29B 0.9800 . ?
C29 H29C 0.9800 . ?
C30 H30A 0.9800 . ?
C30 H30B 0.9800 . ?
C30 H30C 0.9800 . ?
C31 H31 1.0000 . ?
C31 C32 1.536(5) . ?
C31 C33 1.545(5) . ?
C32 H32A 0.9800 . ?
C32 H32B 0.9800 . ?
C32 H32C 0.9800 . ?
C33 H33A 0.9800 . ?
C33 H33B 0.9800 . ?
C33 H33C 0.9800 . ?
C34 H34 1.0000 . ?
C34 C35 1.529(5) . ?
C34 C36 1.533(5) . ?
C35 H35A 0.9800 . ?
C35 H35B 0.9800 . ?
C35 H35C 0.9800 . ?
C36 H36A 0.9800 . ?
C36 H36B 0.9800 . ?
C36 H36C 0.9800 . ?
C25A H25A 1.0000 . ?
C25A C27A 1.538(6) . ?
C25A C26A 1.540(6) . ?
C27A H27A 0.9800 . ?
C27A H27B 0.9800 . ?
C27A H27C 0.9800 . ?
C26A H26A 0.9800 . ?
C26A H26B 0.9800 . ?
C26A H26C 0.9800 . ?
C22B H22B 1.0000 . ?
C22B C24B 1.71(3) . ?
C24B H24A 0.9800 . ?
C24B H24B 0.9800 . ?
C24B H24C 0.9800 . ?
C22A H22A 1.0000 . ?
C22A C24A 1.538(6) . ?
C24A H24D 0.9800 . ?
C24A H24E 0.9800 . ?
C24A H24F 0.9800 . ?
C25B H25B 1.0000 . ?
C25B C26B 1.536(6) . ?
C25B C27B 1.540(6) . ?
C26B H26D 0.9800 . ?
C26B H26E 0.9800 . ?
C26B H26F 0.9800 . ?
C27B H27D 0.9800 . ?
C27B H27E 0.9800 . ?
C27B H27F 0.9800 . ?

loop_
_geom_angle_atom_site_label_1
_geom_angle_atom_site_label_2
_geom_angle_atom_site_label_3
_geom_angle
_geom_angle_site_symmetry_1
_geom_angle_site_symmetry_3
_geom_angle_publ_flag
N1 Sm1 Br1 112.15(9) . . ?
N1 Sm1 N2 133.55(13) . . ?
N2 Sm1 Br1 113.20(9) . . ?
N1 Si1 C1 102.23(19) . . ?
N1 Si1 C4 112.6(2) . . ?
N1 Si1 C7 115.2(2) . . ?
C4 Si1 C1 108.8(2) . . ?
C4 Si1 C7 108.8(2) . . ?
C7 Si1 C1 108.8(2) . . ?
N1 Si2 C10 107.66(19) . . ?
N1 Si2 C13 108.82(19) . . ?
N1 Si2 C16 111.64(19) . . ?
C13 Si2 C10 109.2(2) . . ?
C13 Si2 C16 109.8(2) . . ?
C16 Si2 C10 109.6(2) . . ?
N2 Si3 C19 104.8(2) . . ?
N2 Si3 C25A 117.4(4) . . ?
N2 Si3 C22B 108.8(9) . . ?
N2 Si3 C22A 102.7(3) . . ?
N2 Si3 C25B 116.5(5) . . ?
C19 Si3 C25A 103.6(3) . . ?
C19 Si3 C22B 109.9(8) . . ?
C19 Si3 C22A 104.2(3) . . ?
C22B Si3 C25A 111.8(11) . . ?
C25B Si3 C19 117.4(5) . . ?
C25B Si3 C22A 109.6(5) . . ?
N2 Si4 C28 106.38(19) . . ?
N2 Si4 C31 115.8(2) . . ?
N2 Si4 C34 115.3(2) . . ?
C31 Si4 C28 109.2(2) . . ?
C34 Si4 C28 104.4(2) . . ?
C34 Si4 C31 105.1(2) . . ?
Si1 N1 Sm1 112.76(18) . . ?
Si1 N1 Si2 124.8(2) . . ?
Si2 N1 Sm1 122.22(19) . . ?
Si3 N2 Sm1 112.24(18) . . ?
Si3 N2 Si4 131.3(2) . . ?
Si4 N2 Sm1 116.1(2) . . ?
Si1 C1 H1 105.5 . . ?
C2 C1 Si1 111.9(3) . . ?
C2 C1 H1 105.5 . . ?
C3 C1 Si1 118.3(3) . . ?
C3 C1 H1 105.5 . . ?
C3 C1 C2 109.1(4) . . ?
C1 C2 H2A 109.5 . . ?
C1 C2 H2B 109.5 . . ?
C1 C2 H2C 109.5 . . ?
H2A C2 H2B 109.5 . . ?
H2A C2 H2C 109.5 . . ?
H2B C2 H2C 109.5 . . ?
C1 C3 H3A 109.5 . . ?
C1 C3 H3B 109.5 . . ?
C1 C3 H3C 109.5 . . ?
H3A C3 H3B 109.5 . . ?
H3A C3 H3C 109.5 . . ?
H3B C3 H3C 109.5 . . ?
Si1 C4 H4 105.6 . . ?
C5 C4 Si1 111.3(3) . . ?
C5 C4 H4 105.6 . . ?
C5 C4 C6 109.5(4) . . ?
C6 C4 Si1 118.3(4) . . ?
C6 C4 H4 105.6 . . ?
C4 C5 H5A 109.5 . . ?
C4 C5 H5B 109.5 . . ?
C4 C5 H5C 109.5 . . ?
H5A C5 H5B 109.5 . . ?
H5A C5 H5C 109.5 . . ?
H5B C5 H5C 109.5 . . ?
C4 C6 H6A 109.5 . . ?
C4 C6 H6B 109.5 . . ?
C4 C6 H6C 109.5 . . ?
H6A C6 H6B 109.5 . . ?
H6A C6 H6C 109.5 . . ?
H6B C6 H6C 109.5 . . ?
Si1 C7 H7 106.0 . . ?
C8 C7 Si1 113.9(3) . . ?
C8 C7 H7 106.0 . . ?
C9 C7 Si1 116.4(3) . . ?
C9 C7 H7 106.0 . . ?
C9 C7 C8 107.6(4) . . ?
C7 C8 H8A 109.5 . . ?
C7 C8 H8B 109.5 . . ?
C7 C8 H8C 109.5 . . ?
H8A C8 H8B 109.5 . . ?
H8A C8 H8C 109.5 . . ?
H8B C8 H8C 109.5 . . ?
C7 C9 H9A 109.5 . . ?
C7 C9 H9B 109.5 . . ?
C7 C9 H9C 109.5 . . ?
H9A C9 H9B 109.5 . . ?
H9A C9 H9C 109.5 . . ?
H9B C9 H9C 109.5 . . ?
Si2 C10 H10 106.0 . . ?
C11 C10 Si2 114.5(3) . . ?
C11 C10 H10 106.0 . . ?
C12 C10 Si2 115.9(3) . . ?
C12 C10 H10 106.0 . . ?
C12 C10 C11 107.5(4) . . ?
C10 C11 H11A 109.5 . . ?
C10 C11 H11B 109.5 . . ?
C10 C11 H11C 109.5 . . ?
H11A C11 H11B 109.5 . . ?
H11A C11 H11C 109.5 . . ?
H11B C11 H11C 109.5 . . ?
C10 C12 H12A 109.5 . . ?
C10 C12 H12B 109.5 . . ?
C10 C12 H12C 109.5 . . ?
H12A C12 H12B 109.5 . . ?
H12A C12 H12C 109.5 . . ?
H12B C12 H12C 109.5 . . ?
Si2 C13 H13 105.5 . . ?
C14 C13 Si2 112.5(3) . . ?
C14 C13 H13 105.5 . . ?
C14 C13 C15 108.8(5) . . ?
C15 C13 Si2 118.1(3) . . ?
C15 C13 H13 105.5 . . ?
C13 C14 H14A 109.5 . . ?
C13 C14 H14B 109.5 . . ?
C13 C14 H14C 109.5 . . ?
H14A C14 H14B 109.5 . . ?
H14A C14 H14C 109.5 . . ?
H14B C14 H14C 109.5 . . ?
C13 C15 H15A 109.5 . . ?
C13 C15 H15B 109.5 . . ?
C13 C15 H15C 109.5 . . ?
H15A C15 H15B 109.5 . . ?
H15A C15 H15C 109.5 . . ?
H15B C15 H15C 109.5 . . ?
Si2 C16 H16 105.9 . . ?
C17 C16 Si2 114.1(3) . . ?
C17 C16 H16 105.9 . . ?
C17 C16 C18 109.3(4) . . ?
C18 C16 Si2 114.9(3) . . ?
C18 C16 H16 105.9 . . ?
C16 C17 H17A 109.5 . . ?
C16 C17 H17B 109.5 . . ?
C16 C17 H17C 109.5 . . ?
H17A C17 H17B 109.5 . . ?
H17A C17 H17C 109.5 . . ?
H17B C17 H17C 109.5 . . ?
C16 C18 H18A 109.5 . . ?
C16 C18 H18B 109.5 . . ?
C16 C18 H18C 109.5 . . ?
H18A C18 H18B 109.5 . . ?
H18A C18 H18C 109.5 . . ?
H18B C18 H18C 109.5 . . ?
Si3 C19 H19 103.6 . . ?
C20 C19 Si3 115.3(4) . . ?
C20 C19 H19 103.6 . . ?
C21 C19 Si3 118.9(4) . . ?
C21 C19 H19 103.6 . . ?
C21 C19 C20 109.7(5) . . ?
C19 C20 H20A 109.5 . . ?
C19 C20 H20B 109.5 . . ?
C19 C20 H20C 109.5 . . ?
H20A C20 H20B 109.5 . . ?
H20A C20 H20C 109.5 . . ?
H20B C20 H20C 109.5 . . ?
C19 C21 H21A 109.5 . . ?
C19 C21 H21B 109.5 . . ?
C19 C21 H21C 109.5 . . ?
H21A C21 H21B 109.5 . . ?
H21A C21 H21C 109.5 . . ?
H21B C21 H21C 109.5 . . ?
H23D C23 H23E 109.5 . . ?
H23D C23 H23F 109.5 . . ?
H23E C23 H23F 109.5 . . ?
H23A C23 H23B 109.5 . . ?
H23A C23 H23C 109.5 . . ?
H23B C23 H23C 109.5 . . ?
C22B C23 H23A 109.5 . . ?
C22B C23 H23B 109.5 . . ?
C22B C23 H23C 109.5 . . ?
C22A C23 H23D 109.5 . . ?
C22A C23 H23E 109.5 . . ?
C22A C23 H23F 109.5 . . ?
Si4 C28 H28 105.5 . . ?
C29 C28 Si4 114.8(3) . . ?
C29 C28 H28 105.5 . . ?
C29 C28 C30 107.3(4) . . ?
C30 C28 Si4 117.2(4) . . ?
C30 C28 H28 105.5 . . ?
C28 C29 H29A 109.5 . . ?
C28 C29 H29B 109.5 . . ?
C28 C29 H29C 109.5 . . ?
H29A C29 H29B 109.5 . . ?
H29A C29 H29C 109.5 . . ?
H29B C29 H29C 109.5 . . ?
C28 C30 H30A 109.5 . . ?
C28 C30 H30B 109.5 . . ?
C28 C30 H30C 109.5 . . ?
H30A C30 H30B 109.5 . . ?
H30A C30 H30C 109.5 . . ?
H30B C30 H30C 109.5 . . ?
Si4 C31 H31 105.6 . . ?
C32 C31 Si4 117.6(3) . . ?
C32 C31 H31 105.6 . . ?
C32 C31 C33 108.9(4) . . ?
C33 C31 Si4 112.6(3) . . ?
C33 C31 H31 105.6 . . ?
C31 C32 H32A 109.5 . . ?
C31 C32 H32B 109.5 . . ?
C31 C32 H32C 109.5 . . ?
H32A C32 H32B 109.5 . . ?
H32A C32 H32C 109.5 . . ?
H32B C32 H32C 109.5 . . ?
C31 C33 H33A 109.5 . . ?
C31 C33 H33B 109.5 . . ?
C31 C33 H33C 109.5 . . ?
H33A C33 H33B 109.5 . . ?
H33A C33 H33C 109.5 . . ?
H33B C33 H33C 109.5 . . ?
Si4 C34 H34 105.0 . . ?
C35 C34 Si4 116.7(4) . . ?
C35 C34 H34 105.0 . . ?
C35 C34 C36 110.4(5) . . ?
C36 C34 Si4 113.5(4) . . ?
C36 C34 H34 105.0 . . ?
C34 C35 H35A 109.5 . . ?
C34 C35 H35B 109.5 . . ?
C34 C35 H35C 109.5 . . ?
H35A C35 H35B 109.5 . . ?
H35A C35 H35C 109.5 . . ?
H35B C35 H35C 109.5 . . ?
C34 C36 H36A 109.5 . . ?
C34 C36 H36B 109.5 . . ?
C34 C36 H36C 109.5 . . ?
H36A C36 H36B 109.5 . . ?
H36A C36 H36C 109.5 . . ?
H36B C36 H36C 109.5 . . ?
Si3 C25A H25A 105.2 . . ?
C27A C25A Si3 115.4(7) . . ?
C27A C25A H25A 105.2 . . ?
C27A C25A C26A 105.2(9) . . ?
C26A C25A Si3 119.3(7) . . ?
C26A C25A H25A 105.2 . . ?
C25A C27A H27A 109.5 . . ?
C25A C27A H27B 109.5 . . ?
C25A C27A H27C 109.5 . . ?
H27A C27A H27B 109.5 . . ?
H27A C27A H27C 109.5 . . ?
H27B C27A H27C 109.5 . . ?
C25A C26A H26A 109.5 . . ?
C25A C26A H26B 109.5 . . ?
C25A C26A H26C 109.5 . . ?
H26A C26A H26B 109.5 . . ?
H26A C26A H26C 109.5 . . ?
H26B C26A H26C 109.5 . . ?
Si3 C22B H22B 107.4 . . ?
C23 C22B Si3 117.9(13) . . ?
C23 C22B H22B 107.4 . . ?
C23 C22B C24B 103.4(16) . . ?
C24B C22B Si3 112.7(16) . . ?
C24B C22B H22B 107.4 . . ?
C22B C24B H24A 109.5 . . ?
C22B C24B H24B 109.5 . . ?
C22B C24B H24C 109.5 . . ?
H24A C24B H24B 109.5 . . ?
H24A C24B H24C 109.5 . . ?
H24B C24B H24C 109.5 . . ?
Si3 C22A H22A 105.4 . . ?
C23 C22A Si3 110.9(5) . . ?
C23 C22A H22A 105.4 . . ?
C23 C22A C24A 108.7(6) . . ?
C24A C22A Si3 119.8(6) . . ?
C24A C22A H22A 105.4 . . ?
C22A C24A H24D 109.5 . . ?
C22A C24A H24E 109.5 . . ?
C22A C24A H24F 109.5 . . ?
H24D C24A H24E 109.5 . . ?
H24D C24A H24F 109.5 . . ?
H24E C24A H24F 109.5 . . ?
Si3 C25B H25B 107.0 . . ?
C26B C25B Si3 111.1(7) . . ?
C26B C25B H25B 107.0 . . ?
C26B C25B C27B 109.9(10) . . ?
C27B C25B Si3 114.5(7) . . ?
C27B C25B H25B 107.0 . . ?
C25B C26B H26D 109.5 . . ?
C25B C26B H26E 109.5 . . ?
C25B C26B H26F 109.5 . . ?
H26D C26B H26E 109.5 . . ?
H26D C26B H26F 109.5 . . ?
H26E C26B H26F 109.5 . . ?
C25B C27B H27D 109.5 . . ?
C25B C27B H27E 109.5 . . ?
C25B C27B H27F 109.5 . . ?
H27D C27B H27E 109.5 . . ?
H27D C27B H27F 109.5 . . ?
H27E C27B H27F 109.5 . . ?

_shelx_res_file                  
;
TITL odpm74_a.res in Pbca
    odpm74.res
    created by SHELXL-2018/1 at 13:14:44 on 28-Mar-2018
REM Old TITL odpm74 in Pbca
REM SHELXT solution in Pbca
REM R1 0.154, Rweak 0.011, Alpha 0.069, Orientation as input
REM Formula found by SHELXT: C34 N2 Si4 Br Sm
CELL 0.71073 20.6319 20.1603 21.9662 90 90 90
ZERR 8 0.0009 0.0011 0.001 0 0 0
LATT 1
SYMM 0.5-X,-Y,0.5+Z
SYMM -X,0.5+Y,0.5-Z
SYMM 0.5+X,0.5-Y,-Z
SFAC C H Br N Si Sm
UNIT 288 672 8 16 32 8
SADI 0.008 C26B C25B C27B C25B C26A C25A C27A C25A C20 C19 C21 C19 C32 C31 =
 C33 C31 C29 C28 C30 C28 C35 C34 C36 C34 C2 C1 C3 C1 C9 C7 C8 C7 C5 C4 C6 C4 =
 C23 C22A C24A C22A C14 C13 C15 C13 C12 C10 C11 C10 C17 C16 C18 C16
SADI 0.008 Si3 C22A Si3 C22B Si3 C25A Si3 C25B Si3 C19 Si4 C31 Si4 C34 Si2 =
 C10 SI2 C16 SI2 C13 SI1 C1 SI1 C7 SI1 C4 SI4 C28
SIMU 0.008 0.008 2 Si3 C19 > C23 C25A > C27B
RIGU 0.01 0.01

L.S. 10
PLAN  20
TEMP -123.14(1)
CONN 20 Sm1
FREE Sm1 Si1
FREE Sm1 Si3
BOND $H
list 4
bump 0.01
fmap 2
acta
SHEL 100 0.83
REM <olex2.extras>
REM <HklSrc "%.\\odpm74.hkl">
REM </olex2.extras>

WGHT    0.036100    3.797500
FVAR       0.56995   0.51811   0.29825
SM1   6    0.305319    0.342975    0.614868    11.00000    0.03437    0.04453 =
         0.03458    0.00326   -0.00286   -0.00659
BR1   3    0.236373    0.258781    0.688536    11.00000    0.05020    0.06940 =
         0.06112    0.01867    0.00881   -0.00611
SI1   5    0.279160    0.329930    0.462788    11.00000    0.03840    0.03104 =
         0.03039   -0.00083    0.00229    0.00611
SI2   5    0.179329    0.419664    0.528667    11.00000    0.03038    0.03140 =
         0.03886   -0.00069    0.00362    0.00375
SI3   5    0.385713    0.465713    0.688440    11.00000    0.04291    0.03669 =
         0.05141   -0.00630    0.00049   -0.00207
SI4   5    0.462695    0.330855    0.669709    11.00000    0.03072    0.04138 =
         0.03598    0.00277   -0.00029   -0.00141
N1    4    0.249085    0.370129    0.527313    11.00000    0.03022    0.02233 =
         0.03305   -0.00262    0.00236    0.00131
N2    4    0.397594    0.385676    0.661451    11.00000    0.03146    0.03588 =
         0.02970    0.00190    0.00054   -0.00181
C1    1    0.338339    0.266923    0.497386    11.00000    0.05156    0.03912 =
         0.03334   -0.00578   -0.00177    0.01504
AFIX  13
H1    2    0.363912    0.292211    0.528320    11.00000   -1.20000
AFIX   0
C2    1    0.302684    0.212154    0.533429    11.00000    0.08342    0.03540 =
         0.04371    0.00183   -0.01382    0.00689
AFIX 137
H2A   2    0.273324    0.232632    0.563039    11.00000   -1.50000
H2B   2    0.334446    0.184576    0.554872    11.00000   -1.50000
H2C   2    0.277665    0.184514    0.505239    11.00000   -1.50000
AFIX   0
C3    1    0.388950    0.234507    0.455179    11.00000    0.07058    0.06754 =
         0.05757   -0.01279    0.00134    0.03872
AFIX 137
H3A   2    0.366726    0.209675    0.423003    11.00000   -1.50000
H3B   2    0.416209    0.204213    0.478883    11.00000   -1.50000
H3C   2    0.416086    0.269028    0.436822    11.00000   -1.50000
AFIX   0
C4    1    0.325975    0.387947    0.410502    11.00000    0.04333    0.04556 =
         0.04831    0.01196    0.00973    0.00993
AFIX  13
H4    2    0.295882    0.425627    0.401691    11.00000   -1.20000
AFIX   0
C5    1    0.384372    0.418958    0.443478    11.00000    0.04905    0.06655 =
         0.07365    0.00690    0.01943   -0.00612
AFIX 137
H5A   2    0.370450    0.436365    0.483027    11.00000   -1.50000
H5B   2    0.402048    0.455165    0.418768    11.00000   -1.50000
H5C   2    0.417814    0.385098    0.449641    11.00000   -1.50000
AFIX   0
C6    1    0.347563    0.361623    0.347916    11.00000    0.07190    0.08398 =
         0.04625    0.01090    0.02499    0.01857
AFIX 137
H6A   2    0.378912    0.325624    0.353556    11.00000   -1.50000
H6B   2    0.367756    0.397595    0.324663    11.00000   -1.50000
H6C   2    0.309763    0.344893    0.325687    11.00000   -1.50000
AFIX   0
C7    1    0.215876    0.283154    0.415666    11.00000    0.05648    0.04454 =
         0.03068   -0.00357   -0.00129    0.00104
AFIX  13
H7    2    0.182941    0.266490    0.445357    11.00000   -1.20000
AFIX   0
C8    1    0.178526    0.327389    0.370250    11.00000    0.06219    0.06424 =
         0.04220   -0.00527   -0.01686    0.00307
AFIX 137
H8A   2    0.160919    0.366017    0.391697    11.00000   -1.50000
H8B   2    0.142937    0.301929    0.352165    11.00000   -1.50000
H8C   2    0.208017    0.342293    0.338062    11.00000   -1.50000
AFIX   0
C9    1    0.240025    0.221918    0.380712    11.00000    0.09667    0.04958 =
         0.06117   -0.02055   -0.02290    0.00812
AFIX 137
H9A   2    0.274621    0.235068    0.352626    11.00000   -1.50000
H9B   2    0.204064    0.202545    0.357616    11.00000   -1.50000
H9C   2    0.256789    0.189092    0.409605    11.00000   -1.50000
AFIX   0
C10   1    0.176059    0.462995    0.606415    11.00000    0.03733    0.03758 =
         0.04258   -0.00065    0.01158    0.00866
AFIX  13
H10   2    0.221964    0.473701    0.617225    11.00000   -1.20000
AFIX   0
C11   1    0.150008    0.419401    0.658688    11.00000    0.06360    0.06709 =
         0.04905   -0.00201    0.01291   -0.00075
AFIX 137
H11A  2    0.103672    0.411120    0.652479    11.00000   -1.50000
H11B  2    0.156424    0.442302    0.697576    11.00000   -1.50000
H11C  2    0.173379    0.377085    0.659216    11.00000   -1.50000
AFIX   0
C12   1    0.139038    0.529238    0.608341    11.00000    0.08451    0.04799 =
         0.07342   -0.01154    0.02117    0.00709
AFIX 137
H12A  2    0.158999    0.560579    0.579854    11.00000   -1.50000
H12B  2    0.140792    0.547512    0.649650    11.00000   -1.50000
H12C  2    0.093750    0.521804    0.596747    11.00000   -1.50000
AFIX   0
C13   1    0.185942    0.484946    0.466217    11.00000    0.05511    0.03329 =
         0.05045    0.00807    0.00606    0.01537
AFIX  13
H13   2    0.196738    0.459853    0.428279    11.00000   -1.20000
AFIX   0
C14   1    0.243094    0.532742    0.476331    11.00000    0.06884    0.03792 =
         0.07706    0.01538    0.02217    0.00194
AFIX 137
H14A  2    0.233747    0.561575    0.511160    11.00000   -1.50000
H14B  2    0.249379    0.559921    0.439816    11.00000   -1.50000
H14C  2    0.282549    0.507166    0.484457    11.00000   -1.50000
AFIX   0
C15   1    0.125066    0.525831    0.450584    11.00000    0.06819    0.07843 =
         0.06537    0.02196    0.00499    0.03543
AFIX 137
H15A  2    0.090641    0.496054    0.436511    11.00000   -1.50000
H15B  2    0.135478    0.557744    0.418382    11.00000   -1.50000
H15C  2    0.110367    0.549696    0.486917    11.00000   -1.50000
AFIX   0
C16   1    0.102531    0.368110    0.517150    11.00000    0.03304    0.05770 =
         0.04594   -0.00364   -0.00027   -0.00214
AFIX  13
H16   2    0.101139    0.356970    0.472808    11.00000   -1.20000
AFIX   0
C17   1    0.102867    0.301540    0.550922    11.00000    0.04440    0.05555 =
         0.07663   -0.00450    0.00688   -0.01601
AFIX 137
H17A  2    0.144656    0.279466    0.544645    11.00000   -1.50000
H17B  2    0.067978    0.273361    0.535183    11.00000   -1.50000
H17C  2    0.096183    0.309249    0.594522    11.00000   -1.50000
AFIX   0
C18   1    0.038512    0.405005    0.530970    11.00000    0.03021    0.07135 =
         0.09275    0.00165   -0.00059    0.00483
AFIX 137
H18A  2    0.036571    0.415831    0.574425    11.00000   -1.50000
H18B  2    0.001712    0.376590    0.520215    11.00000   -1.50000
H18C  2    0.036670    0.445981    0.507030    11.00000   -1.50000
AFIX   0
C19   1    0.303654    0.462829    0.728812    11.00000    0.05811    0.07042 =
         0.06391   -0.02423    0.00462    0.00795
AFIX  13
H19   2    0.273571    0.445330    0.696935    11.00000   -1.20000
AFIX   0
C20   1    0.298244    0.411738    0.780469    11.00000    0.06295    0.09505 =
         0.06058   -0.00953    0.01074   -0.01688
AFIX 137
H20A  2    0.315551    0.369049    0.766642    11.00000   -1.50000
H20B  2    0.252642    0.406409    0.791954    11.00000   -1.50000
H20C  2    0.323089    0.427168    0.815758    11.00000   -1.50000
AFIX   0
C21   1    0.271973    0.528090    0.748459    11.00000    0.12346    0.10884 =
         0.12650   -0.03303    0.04233    0.03387
AFIX 137
H21A  2    0.278956    0.534885    0.792145    11.00000   -1.50000
H21B  2    0.225352    0.526236    0.740089    11.00000   -1.50000
H21C  2    0.291333    0.564919    0.725716    11.00000   -1.50000
AFIX   0
C23   1    0.430506    0.520788    0.576085    11.00000    0.08473    0.05884 =
         0.10487    0.01332    0.01237   -0.00651
PART 2
AFIX 137
H23D  2    0.455035    0.560159    0.588491   -31.00000   -1.50000
H23E  2    0.418435    0.524742    0.533089   -31.00000   -1.50000
H23F  2    0.457317    0.481148    0.581804   -31.00000   -1.50000
AFIX 137
PART 0
PART 1
H23A  2    0.472057    0.534182    0.593866    31.00000   -1.50000
H23B  2    0.419941    0.550135    0.541932    31.00000   -1.50000
H23C  2    0.433588    0.474957    0.561498    31.00000   -1.50000
AFIX   0
PART 0
C28   1    0.429897    0.244151    0.650687    11.00000    0.04165    0.03422 =
         0.04705   -0.00621   -0.01227    0.00748
AFIX  13
H28   2    0.393404    0.251627    0.621523    11.00000   -1.20000
AFIX   0
C29   1    0.399853    0.206625    0.705112    11.00000    0.05455    0.04868 =
         0.07435    0.01400   -0.01170   -0.01111
AFIX 137
H29A  2    0.434444    0.191200    0.732213    11.00000   -1.50000
H29B  2    0.375163    0.168442    0.690126    11.00000   -1.50000
H29C  2    0.370891    0.236423    0.727528    11.00000   -1.50000
AFIX   0
C30   1    0.476548    0.195665    0.618128    11.00000    0.07616    0.04835 =
         0.06862   -0.00711   -0.00206    0.01293
AFIX 137
H30A  2    0.494710    0.217173    0.581938    11.00000   -1.50000
H30B  2    0.452745    0.155749    0.605941    11.00000   -1.50000
H30C  2    0.511740    0.183358    0.645882    11.00000   -1.50000
AFIX   0
C31   1    0.502305    0.328920    0.748353    11.00000    0.03889    0.05598 =
         0.04044   -0.00143   -0.00653   -0.00315
AFIX  13
H31   2    0.522062    0.373786    0.754056    11.00000   -1.20000
AFIX   0
C32   1    0.457929    0.318387    0.803636    11.00000    0.07071    0.09161 =
         0.03965    0.00176   -0.01056   -0.00546
AFIX 137
H32A  2    0.416587    0.341141    0.796817    11.00000   -1.50000
H32B  2    0.478797    0.336462    0.840120    11.00000   -1.50000
H32C  2    0.450081    0.270837    0.809254    11.00000   -1.50000
AFIX   0
C33   1    0.559276    0.279302    0.751947    11.00000    0.05467    0.07340 =
         0.05681   -0.00048   -0.01856    0.00801
AFIX 137
H33A  2    0.543736    0.234710    0.741825    11.00000   -1.50000
H33B  2    0.577141    0.279306    0.793285    11.00000   -1.50000
H33C  2    0.593077    0.292426    0.723009    11.00000   -1.50000
AFIX   0
C34   1    0.532491    0.343618    0.613905    11.00000    0.04301    0.07408 =
         0.06775    0.00853    0.00663   -0.00242
AFIX  13
H34   2    0.558711    0.301994    0.616467    11.00000   -1.20000
AFIX   0
C35   1    0.580114    0.399501    0.628506    11.00000    0.05980    0.08879 =
         0.12382    0.01704    0.01191   -0.02684
AFIX 137
H35A  2    0.560104    0.442328    0.618901    11.00000   -1.50000
H35B  2    0.619509    0.393894    0.604118    11.00000   -1.50000
H35C  2    0.591253    0.398102    0.671856    11.00000   -1.50000
AFIX   0
C36   1    0.510609    0.347779    0.547308    11.00000    0.07469    0.08954 =
         0.06088    0.02129    0.02255    0.00261
AFIX 137
H36A  2    0.482035    0.310287    0.538030    11.00000   -1.50000
H36B  2    0.548641    0.346272    0.520617    11.00000   -1.50000
H36C  2    0.487163    0.389440    0.540710    11.00000   -1.50000
AFIX   0
PART 1
C25A  1    0.443803    0.497155    0.750167    21.00000    0.05890    0.05766 =
         0.08167   -0.01760   -0.00389   -0.01161
AFIX  13
H25A  2    0.453911    0.457419    0.775708    21.00000   -1.20000
AFIX   0
C27A  1    0.509820    0.522121    0.727108    21.00000    0.06867    0.06973 =
         0.09706   -0.01877    0.00000   -0.01812
AFIX  33
H27A  2    0.527639    0.490237    0.697885    21.00000   -1.50000
H27B  2    0.504240    0.565238    0.707183    21.00000   -1.50000
H27C  2    0.539650    0.526797    0.761560    21.00000   -1.50000
AFIX   0
C26A  1    0.420329    0.550384    0.795349    21.00000    0.07177    0.06835 =
         0.08584   -0.02200   -0.00468   -0.01382
AFIX  33
H26A  2    0.378078    0.537432    0.811910    21.00000   -1.50000
H26B  2    0.451690    0.554577    0.828635    21.00000   -1.50000
H26C  2    0.416280    0.593018    0.774258    21.00000   -1.50000
AFIX   0
C22B  1    0.381561    0.525225    0.620564    31.00000    0.07237    0.04402 =
         0.09503    0.00989    0.01398    0.00298
AFIX  13
H22B  2    0.339138    0.517601    0.599688    31.00000   -1.20000
AFIX   0
C24B  1    0.383983    0.606752    0.642059    31.00000    0.08391    0.04703 =
         0.10383    0.00912    0.01312    0.00416
AFIX 137
H24A  2    0.342262    0.619297    0.660010    31.00000   -1.50000
H24B  2    0.392565    0.634530    0.606345    31.00000   -1.50000
H24C  2    0.418508    0.613130    0.672135    31.00000   -1.50000
AFIX   0
PART 0
PART 2
C22A  1    0.368963    0.515010    0.615064   -31.00000    0.06669    0.04273 =
         0.09665    0.00914    0.01312    0.00142
AFIX  13
H22A  2    0.338489    0.486895    0.590829   -31.00000   -1.20000
AFIX   0
C24A  1    0.336597    0.583632    0.618906   -31.00000    0.08178    0.04846 =
         0.11230    0.01581    0.01400    0.00784
AFIX 137
H24D  2    0.290398    0.578226    0.628009   -31.00000   -1.50000
H24E  2    0.341590    0.606710    0.579922   -31.00000   -1.50000
H24F  2    0.357187    0.609673    0.651236   -31.00000   -1.50000
AFIX   0
C25B  1    0.456444    0.505002    0.731300   -21.00000    0.05991    0.05782 =
         0.08256   -0.01798   -0.00576   -0.01369
AFIX  13
H25B  2    0.497016    0.484442    0.715043   -21.00000   -1.20000
AFIX   0
C26B  1    0.453464    0.488463    0.799515   -21.00000    0.06586    0.06601 =
         0.08215   -0.02262   -0.01042   -0.01124
AFIX  33
H26D  2    0.449320    0.440380    0.804782   -21.00000   -1.50000
H26E  2    0.493218    0.503847    0.819436   -21.00000   -1.50000
H26F  2    0.415953    0.510614    0.817840   -21.00000   -1.50000
AFIX   0
C27B  1    0.462962    0.580482    0.722524   -21.00000    0.07447    0.06514 =
         0.09366   -0.01915   -0.00749   -0.02008
AFIX  33
H27D  2    0.464836    0.590693    0.678941   -21.00000   -1.50000
H27E  2    0.425466    0.602781    0.740725   -21.00000   -1.50000
H27F  2    0.502731    0.596014    0.742321   -21.00000   -1.50000
AFIX   0
HKLF 4


REM  odpm74_a.res in Pbca
REM R1 =  0.0459 for    5518 Fo > 4sig(Fo)  and  0.0857 for all    8310 data
REM    467 parameters refined using    914 restraints

END

WGHT      0.0361      3.8038

REM Highest difference peak  0.698,  deepest hole -1.119,  1-sigma level  0.105
Q1    1   0.2648  0.5573  0.6960  11.00000  0.05    0.70
Q2    1   0.3049  0.1590  0.6587  11.00000  0.05    0.69
Q3    1   0.2472  0.2971  0.7032  11.00000  0.05    0.69
Q4    1   0.3081  0.5364  0.7720  11.00000  0.05    0.67
Q5    1   0.2885  0.3791  0.6291  11.00000  0.05    0.67
Q6    1   0.2724  0.3665  0.6209  11.00000  0.05    0.62
Q7    1   0.0812  0.3399  0.6148  11.00000  0.05    0.52
Q8    1   0.4257  0.6128  0.6470  11.00000  0.05    0.50
Q9    1   0.1962  0.4773  0.6133  11.00000  0.05    0.50
Q10   1   0.3003  0.2792  0.5896  11.00000  0.05    0.46
Q11   1   0.6020  0.3461  0.6193  11.00000  0.05    0.44
Q12   1   0.3119  0.5787  0.7445  11.00000  0.05    0.43
Q13   1   0.2250  0.2996  0.6603  11.00000  0.05    0.41
Q14   1   0.3621  0.5255  0.5726  11.00000  0.05    0.40
Q15   1   0.1749  0.4406  0.6230  11.00000  0.05    0.40
Q16   1   0.2763  0.2917  0.6529  11.00000  0.05    0.39
Q17   1   0.6023  0.4140  0.5808  11.00000  0.05    0.39
Q18   1   0.1789  0.4494  0.5717  11.00000  0.05    0.39
Q19   1   0.4853  0.4448  0.5491  11.00000  0.05    0.37
Q20   1   0.2936  0.2827  0.6431  11.00000  0.05    0.36
;
_shelx_res_checksum              44402
_olex2_exptl_crystal_mounting_method 'From fomblin on a microscope slide.'
_olex2_submission_special_instructions 'No special instructions were received'
_oxdiff_exptl_absorpt_empirical_details 
;
Empirical correction (ABSPACK) includes:
- Absorption correction using spherical harmonics
- Frame scaling
;
_oxdiff_exptl_absorpt_empirical_full_max 1.877
_oxdiff_exptl_absorpt_empirical_full_min 0.475
